# Supplementary material for: (2R,4R)-3-(tert-But­oxy­carbon­yl)-2-(3-chloro­phen­yl)-1,3-thia­zolidine-4-carb­oxy­lic acid monohydrate
Source: Acta Crystallogr Sect E Struct Rep Online. 2010 Oct 23;66(Pt 11):o2934. doi: 10.1107/S1600536810042133 (PMC3009144; doi:10.1107/S1600536810042133)
Supplement: Supplementary file 1 [file e-66-o2934-sup1.cif]

##############################################################################
###                                                                        ###
###        Electronic paper (Acta Crystallographica Section E)             ###
###                                                                        ###
##############################################################################
#                                                                            #
# This CIF contains the data in a paper accepted for publication in Acta     #
# Crystallographica Section E. It conforms to the requirements of Notes      #
# for Authors for Section E, and has been peer reviewed under the auspices   #
# of the IUCr Commission on Journals.                                        #
#                                                                            #
# Full details of the Crystallographic Information File format               #
# are given in the paper "The Crystallographic Information File (CIF):       #
# a New Standard Archive File for Crystallography" by S. R. Hall, F. H.      #
# Allen and I. D. Brown [Acta Cryst. (1991), A47, 655-685].                  #
#                                                                            #
# The current version of the core CIF dictionary is obtainable from          #
# ftp://ftp.iucr.org/pub/cif_core.dic. The current version number is 2.4.    #
#                                                                            #
# Software is freely available for graphical display of the structure(s) in  #
# this CIF.  For information consult the CIF home page http://www.iucr.org/  #
# cif/home.html                                                              #
#                                                                            #
# This file may be used for bona fide research purposes within the           #
# scientific community so long as proper attribution is given to the journal # 
# article from which it was obtained.                                        #
#                                                                            #
##############################################################################
                                             
data_global
_audit_creation_method     'form.cif (version 2.0)'
_journal_data_validation_number     ?
_journal_date_recd_electronic     2010-10-14
_journal_date_accepted     2010-10-17
_journal_name_full     'Acta Crystallographica, Section E'
_journal_year     2010
_journal_volume     66
_journal_issue     11
_journal_page_first     o2934
_journal_page_last     o2934
_journal_paper_category     QO
_journal_coeditor_code     XU5054
_publ_contact_author_name     'Zhong-Cheng Song'
_publ_contact_author_address
;
Bioengineering Department
Zhejiang Traditional Chinese Medicine University
Hangzhou 310053
People's Republic of China
;
_publ_contact_author_email     songzhongcheng@gmail.com
_publ_section_title
;\
(2<i>R</i>,4<i>R</i>)-3-(<i>tert</i>-Butoxycarbonyl)-2-(3-chlorophenyl)-1,3-\
thiazolidine-4-carboxylic acid monohydrate
;
loop_
    _publ_author_name
    _publ_author_address
    'Zhong-Cheng Song'
;
Bioengineering Department
Zhejiang Traditional Chinese Medicine University
Hangzhou 310053
People's Republic of China
;
    'Ying Guo'
;
Bioengineering Department
Zhejiang Traditional Chinese Medicine University
Hangzhou 310053
People's Republic of China
;
    'Wen-Hong Liu'
;
Bioengineering Department
Zhejiang Traditional Chinese Medicine University
Hangzhou 310053
People's Republic of China
;
    'Li-Chun Hu'
;
Bioengineering Department
Zhejiang Traditional Chinese Medicine University
Hangzhou 310053
People's Republic of China
;
    'Sheng-Nan Cai'
;
Bioengineering Department
Zhejiang Traditional Chinese Medicine University
Hangzhou 310053
People's Republic of China
;
data_I
_audit_creation_method     SHELXL-97
_chemical_name_systematic
;
(2<i>R</i>,4<i>R</i>)-3-(<i>tert</i>-Butoxycarbonyl)-2-(3-chlorophenyl)-
1,3-thiazolidine-4-carboxylic acid monohydrate
;
_chemical_name_common     ?
_chemical_formula_moiety     'C15 H18 Cl N O4 S, H2 O'
_chemical_formula_sum     'C15 H20 Cl N O5 S'
_chemical_formula_iupac     'C15 H18 Cl N O4 S, H2 O'
_chemical_formula_weight     361.83
_chemical_melting_point     ?
_symmetry_cell_setting     monoclinic
_symmetry_space_group_name_H-M     'P 21'
_symmetry_space_group_name_Hall     'P 2yb'
loop_
    _symmetry_equiv_pos_as_xyz
    'x, y, z'
    '-x, y+1/2, -z'
_cell_length_a     8.2460(16)
_cell_length_b     5.9660(12)
_cell_length_c     18.132(4)
_cell_angle_alpha     90.00
_cell_angle_beta     99.81(3)
_cell_angle_gamma     90.00
_cell_volume     879.0(3)
_cell_formula_units_Z     2
_cell_measurement_reflns_used     25
_cell_measurement_theta_min     9
_cell_measurement_theta_max     12
_cell_measurement_temperature     293(2)
_exptl_crystal_description     Block
_exptl_crystal_colour     Colorless
_exptl_crystal_size_max     0.20
_exptl_crystal_size_mid     0.17
_exptl_crystal_size_min     0.15
_exptl_crystal_density_diffrn     1.367
_exptl_crystal_density_meas     ?
_exptl_crystal_density_method     'not measured'
_exptl_crystal_F_000     380
_exptl_absorpt_coefficient_mu     0.359
_exptl_absorpt_correction_type     psi-scan
_exptl_absorpt_process_details     '(ABSCOR; Higashi, 1995)'
_exptl_absorpt_correction_T_min     0.9317
_exptl_absorpt_correction_T_max     0.9481
_exptl_special_details
;
;
_diffrn_ambient_temperature     293(2)
_diffrn_radiation_type     MoK\a
_diffrn_radiation_wavelength     0.71073
_diffrn_radiation_source     'fine-focus sealed tube'
_diffrn_radiation_monochromator     graphite
_diffrn_measurement_device_type     'Enraf--Nonius CAD-4'
_diffrn_measurement_method     \w/2\q
_diffrn_detector_area_resol_mean     ?
_diffrn_reflns_number     3417
_diffrn_reflns_av_R_equivalents     0.0802
_diffrn_reflns_av_sigmaI/netI     0.0852
_diffrn_reflns_theta_min     1.14
_diffrn_reflns_theta_max     25.31
_diffrn_reflns_theta_full     25.31
_diffrn_measured_fraction_theta_max     0.998
_diffrn_measured_fraction_theta_full     0.997
_diffrn_reflns_limit_h_min     0
_diffrn_reflns_limit_h_max     9
_diffrn_reflns_limit_k_min     -7
_diffrn_reflns_limit_k_max     7
_diffrn_reflns_limit_l_min     -21
_diffrn_reflns_limit_l_max     21
_diffrn_standards_number     3
_diffrn_standards_interval_count     200
_diffrn_standards_interval_time     120
_diffrn_standards_decay_%     1
_refine_special_details
;
Refinement of <i>F</i>^2^ against ALL reflections. The weighted <i>R</i>-factor
<i>wR</i> and goodness of fit <i>S</i> are based on <i>F</i>^2^, conventional
<i>R</i>-factors <i>R</i> are based on <i>F</i>, with <i>F</i> set to zero for
negative <i>F</i>^2^. The threshold expression of <i>F</i>^2^ >
\s(<i>F</i>^2^) is used only for calculating <i>R</i>-factors(gt) <i>etc</i>.
and is not relevant to the choice of reflections for refinement.
<i>R</i>-factors based on <i>F</i>^2^ are statistically about twice as large
as those based on <i>F</i>, and <i>R</i>- factors based on ALL data will be
even larger.
;
_reflns_number_total     3182
_reflns_number_gt     2169
_reflns_threshold_expression     I>2sigma(I)
_refine_ls_structure_factor_coef     Fsqd
_refine_ls_matrix_type     full
_refine_ls_R_factor_all     0.1070
_refine_ls_R_factor_gt     0.0677
_refine_ls_wR_factor_gt     0.1444
_refine_ls_wR_factor_ref     0.1668
_refine_ls_goodness_of_fit_ref     1.030
_refine_ls_restrained_S_all     1.030
_refine_ls_number_reflns     3182
_refine_ls_number_parameters     208
_refine_ls_number_restraints     1
_refine_ls_hydrogen_treatment     constr
_refine_ls_weighting_scheme     calc
_refine_ls_weighting_details
         'calc w=1/[\s^2^(Fo^2^)+(0.0664P)^2^+0.2379P] where P=(Fo^2^+2Fc^2^)/3'
_atom_sites_solution_hydrogens     geom
_atom_sites_solution_primary     direct
_atom_sites_solution_secondary     difmap
_refine_ls_shift/su_max     0.001
_refine_ls_shift/su_mean     0.000
_refine_diff_density_max     0.193
_refine_diff_density_min     -0.279
_refine_ls_extinction_method     none
_refine_ls_extinction_coef     ?
_refine_ls_abs_structure_details     'Flack (1983), 1451 Friedel pairs'
_refine_ls_abs_structure_Flack     -0.11(16)
loop_
    _atom_type_symbol
    _atom_type_description
    _atom_type_scat_dispersion_real
    _atom_type_scat_dispersion_imag
    _atom_type_scat_source
    'C' 'C' 0.0033 0.0016
                         'International Tables Vol C Tables 4.2.6.8 and 6.1.1.4'
    'H' 'H' 0.0000 0.0000
                         'International Tables Vol C Tables 4.2.6.8 and 6.1.1.4'
    'N' 'N' 0.0061 0.0033
                         'International Tables Vol C Tables 4.2.6.8 and 6.1.1.4'
    'O' 'O' 0.0106 0.0060
                         'International Tables Vol C Tables 4.2.6.8 and 6.1.1.4'
    'S' 'S' 0.1246 0.1234
                         'International Tables Vol C Tables 4.2.6.8 and 6.1.1.4'
    'Cl' 'Cl' 0.1484 0.1585
                         'International Tables Vol C Tables 4.2.6.8 and 6.1.1.4'
_computing_data_collection     'CAD-4 EXPRESS (Enraf--Nonius, 1994)'
_computing_cell_refinement     'CAD-4 EXPRESS (Enraf--Nonius, 1994)'
_computing_data_reduction     'XCAD4 (Harms & Wocadlo, 1995)'
_computing_structure_solution     'SHELXTL (Sheldrick, 2008)'
_computing_structure_refinement     'SHELXTL (Sheldrick, 2008)'
_computing_molecular_graphics     'SHELXTL (Sheldrick, 2008)'
_computing_publication_material     'SHELXTL (Sheldrick, 2008)'
loop_
    _atom_site_type_symbol
    _atom_site_label
    _atom_site_fract_x
    _atom_site_fract_y
    _atom_site_fract_z
    _atom_site_U_iso_or_equiv
    _atom_site_adp_type
    _atom_site_calc_flag
    _atom_site_refinement_flags
    _atom_site_occupancy
    _atom_site_disorder_assembly
    _atom_site_disorder_group
    S S1 -0.27417(18) 0.2513(3) 0.65551(8) 0.0556(4) Uani d . 1 . .
    Cl Cl 0.2514(3) 0.2819(5) 0.47181(11) 0.1051(8) Uani d . 1 . .
    N N1 -0.0494(5) 0.1770(7) 0.7725(2) 0.0353(10) Uani d . 1 . .
    O O1 -0.0704(5) -0.2937(7) 0.8136(2) 0.0621(12) Uani d . 1 . .
    C C1 -0.1971(6) 0.0662(9) 0.7899(3) 0.0379(13) Uani d . 1 . .
    H H1A -0.2563 0.1677 0.8185 0.045 Uiso calc R 1 . .
    O O2 -0.2241(5) -0.1623(7) 0.8928(2) 0.0531(11) Uani d . 1 . .
    H H2C -0.1984 -0.2805 0.9148 0.080 Uiso calc R 1 . .
    C C2 -0.3015(7) 0.0154(11) 0.7147(3) 0.0519(16) Uani d . 1 . .
    H H2A -0.4163 -0.0005 0.7195 0.062 Uiso calc R 1 . .
    H H2B -0.2653 -0.1222 0.6940 0.062 Uiso calc R 1 . .
    O O3 0.0636(4) 0.1875(6) 0.89459(18) 0.0422(9) Uani d . 1 . .
    C C3 -0.0548(6) 0.2640(10) 0.6970(3) 0.0415(12) Uani d . 1 . .
    H H3A -0.0212 0.4217 0.7007 0.050 Uiso calc R 1 . .
    O O4 0.1931(4) 0.3384(6) 0.80485(18) 0.0407(9) Uani d . 1 . .
    C C4 0.0541(7) 0.1417(9) 0.6516(3) 0.0395(13) Uani d . 1 . .
    C C5 0.0950(7) 0.2482(12) 0.5896(3) 0.0505(14) Uani d . 1 . .
    H H5C 0.0531 0.3897 0.5759 0.061 Uiso calc R 1 . .
    C C6 0.1987(8) 0.1427(12) 0.5482(3) 0.0592(17) Uani d . 1 . .
    C C7 0.2659(8) -0.0660(13) 0.5677(4) 0.0651(19) Uani d . 1 . .
    H H7A 0.3366 -0.1334 0.5394 0.078 Uiso calc R 1 . .
    C C8 0.2260(8) -0.1720(11) 0.6297(3) 0.0590(17) Uani d . 1 . .
    H H8A 0.2689 -0.3131 0.6433 0.071 Uiso calc R 1 . .
    C C9 0.1218(7) -0.0688(10) 0.6721(3) 0.0487(15) Uani d . 1 . .
    H H9A 0.0970 -0.1402 0.7144 0.058 Uiso calc R 1 . .
    C C10 -0.1541(6) -0.1503(10) 0.8333(3) 0.0390(13) Uani d . 1 . .
    C C11 0.0700(6) 0.2343(9) 0.8296(3) 0.0366(11) Uani d . 1 . .
    C C12 0.3466(7) 0.4010(9) 0.8560(3) 0.0424(14) Uani d . 1 . .
    C C13 0.4314(7) 0.1879(12) 0.8896(4) 0.0663(19) Uani d . 1 . .
    H H13A 0.3687 0.1236 0.9243 0.099 Uiso calc R 1 . .
    H H13B 0.5400 0.2238 0.9152 0.099 Uiso calc R 1 . .
    H H13C 0.4388 0.0823 0.8504 0.099 Uiso calc R 1 . .
    C C14 0.4440(8) 0.5092(12) 0.8017(4) 0.0635(19) Uani d . 1 . .
    H H14A 0.3894 0.6438 0.7819 0.095 Uiso calc R 1 . .
    H H14B 0.4516 0.4071 0.7615 0.095 Uiso calc R 1 . .
    H H14C 0.5525 0.5451 0.8274 0.095 Uiso calc R 1 . .
    C C15 0.3093(9) 0.5670(12) 0.9141(4) 0.073(2) Uani d . 1 . .
    H H15A 0.2574 0.6973 0.8894 0.110 Uiso calc R 1 . .
    H H15B 0.4099 0.6100 0.9457 0.110 Uiso calc R 1 . .
    H H15C 0.2369 0.4989 0.9438 0.110 Uiso calc R 1 . .
    O O5 0.8493(5) 0.4638(7) 0.9669(2) 0.0585(12) Uani d . 1 . .
    H H5B 0.7943 0.4847 1.0019 0.070 Uiso d R 1 . .
    H H5A 0.9053 0.3446 0.9659 0.070 Uiso d R 1 . .
loop_
    _atom_site_aniso_label
    _atom_site_aniso_U_11
    _atom_site_aniso_U_22
    _atom_site_aniso_U_33
    _atom_site_aniso_U_12
    _atom_site_aniso_U_13
    _atom_site_aniso_U_23
    S1 0.0481(8) 0.0689(11) 0.0474(8) 0.0106(9) 0.0013(6) 0.0065(8)
    Cl 0.1239(18) 0.130(2) 0.0752(12) 0.0239(16) 0.0570(12) 0.0417(14)
    N1 0.041(2) 0.034(2) 0.030(2) -0.003(2) 0.0042(19) -0.0031(19)
    O1 0.076(3) 0.049(3) 0.069(3) 0.013(2) 0.031(2) 0.005(2)
    C1 0.037(3) 0.038(3) 0.040(3) -0.002(2) 0.011(2) -0.004(2)
    O2 0.061(3) 0.048(3) 0.055(2) 0.005(2) 0.021(2) 0.012(2)
    C2 0.042(3) 0.061(4) 0.052(4) -0.007(3) 0.005(3) -0.006(3)
    O3 0.047(2) 0.046(2) 0.034(2) -0.0027(18) 0.0101(16) 0.0039(17)
    C3 0.046(3) 0.035(3) 0.041(3) -0.001(3) 0.001(2) -0.001(3)
    O4 0.042(2) 0.041(2) 0.0399(19) -0.0063(18) 0.0093(16) -0.0023(18)
    C4 0.042(3) 0.040(3) 0.035(3) -0.001(3) 0.002(2) -0.002(3)
    C5 0.061(4) 0.046(3) 0.047(3) 0.001(3) 0.017(3) 0.003(3)
    C6 0.064(4) 0.070(5) 0.045(4) 0.000(4) 0.014(3) 0.006(3)
    C7 0.063(4) 0.082(5) 0.054(4) 0.011(4) 0.023(3) -0.008(4)
    C8 0.077(4) 0.049(4) 0.055(4) 0.015(3) 0.023(3) 0.000(3)
    C9 0.059(4) 0.051(4) 0.039(3) 0.003(3) 0.016(3) 0.006(3)
    C10 0.035(3) 0.041(3) 0.042(3) -0.003(3) 0.006(2) -0.002(3)
    C11 0.044(3) 0.027(3) 0.041(3) 0.006(3) 0.012(2) 0.000(2)
    C12 0.037(3) 0.039(3) 0.051(3) -0.010(3) 0.004(3) -0.001(3)
    C13 0.044(3) 0.066(5) 0.086(5) 0.003(3) 0.004(3) 0.023(4)
    C14 0.052(4) 0.059(4) 0.080(5) -0.014(3) 0.009(4) 0.017(4)
    C15 0.079(5) 0.067(5) 0.071(5) -0.021(4) 0.004(4) -0.021(4)
    O5 0.079(3) 0.047(3) 0.054(3) 0.008(2) 0.024(2) 0.006(2)
_geom_special_details
;
All e.s.d.'s (except the e.s.d. in the dihedral angle between two l.s. planes)
are estimated using the full covariance matrix. The cell e.s.d.'s are taken
into account individually in the estimation of e.s.d.'s in distances, angles
and torsion angles; correlations between e.s.d.'s in cell parameters are only
used when they are defined by crystal symmetry. An approximate (isotropic)
treatment of cell e.s.d.'s is used for estimating e.s.d.'s involving l.s.
planes.
;
loop_
    _geom_bond_atom_site_label_1
    _geom_bond_atom_site_label_2
    _geom_bond_site_symmetry_2
    _geom_bond_distance
    _geom_bond_publ_flag
    S1 C2 . 1.807(6) ?
    S1 C3 . 1.838(5) ?
    Cl C6 . 1.733(6) ?
    N1 C11 . 1.346(6) ?
    N1 C3 . 1.457(6) ?
    N1 C1 . 1.466(6) ?
    O1 C10 . 1.192(6) ?
    C1 C2 . 1.513(7) ?
    C1 C10 . 1.524(7) ?
    C1 H1A . 0.9800 ?
    O2 C10 . 1.309(6) ?
    O2 H2C . 0.8200 ?
    C2 H2A . 0.9700 ?
    C2 H2B . 0.9700 ?
    O3 C11 . 1.221(6) ?
    C3 C4 . 1.505(7) ?
    C3 H3A . 0.9800 ?
    O4 C11 . 1.332(6) ?
    O4 C12 . 1.483(6) ?
    C4 C5 . 1.383(8) ?
    C4 C9 . 1.398(8) ?
    C5 C6 . 1.382(8) ?
    C5 H5C . 0.9300 ?
    C6 C7 . 1.384(10) ?
    C7 C8 . 1.379(9) ?
    C7 H7A . 0.9300 ?
    C8 C9 . 1.390(8) ?
    C8 H8A . 0.9300 ?
    C9 H9A . 0.9300 ?
    C12 C15 . 1.515(8) ?
    C12 C14 . 1.516(8) ?
    C12 C13 . 1.527(8) ?
    C13 H13A . 0.9600 ?
    C13 H13B . 0.9600 ?
    C13 H13C . 0.9600 ?
    C14 H14A . 0.9600 ?
    C14 H14B . 0.9600 ?
    C14 H14C . 0.9600 ?
    C15 H15A . 0.9600 ?
    C15 H15B . 0.9600 ?
    C15 H15C . 0.9600 ?
    O5 H5B . 0.8499 ?
    O5 H5A . 0.8500 ?
loop_
    _geom_angle_atom_site_label_1
    _geom_angle_atom_site_label_2
    _geom_angle_atom_site_label_3
    _geom_angle_site_symmetry_1
    _geom_angle_site_symmetry_3
    _geom_angle
    _geom_angle_publ_flag
    C2 S1 C3 . . 90.2(3) ?
    C11 N1 C3 . . 122.2(4) ?
    C11 N1 C1 . . 118.3(4) ?
    C3 N1 C1 . . 118.0(4) ?
    N1 C1 C2 . . 105.2(4) ?
    N1 C1 C10 . . 111.4(4) ?
    C2 C1 C10 . . 110.0(5) ?
    N1 C1 H1A . . 110.0 ?
    C2 C1 H1A . . 110.0 ?
    C10 C1 H1A . . 110.0 ?
    C10 O2 H2C . . 109.5 ?
    C1 C2 S1 . . 105.6(4) ?
    C1 C2 H2A . . 110.6 ?
    S1 C2 H2A . . 110.6 ?
    C1 C2 H2B . . 110.6 ?
    S1 C2 H2B . . 110.6 ?
    H2A C2 H2B . . 108.7 ?
    N1 C3 C4 . . 114.5(4) ?
    N1 C3 S1 . . 103.9(3) ?
    C4 C3 S1 . . 113.2(4) ?
    N1 C3 H3A . . 108.3 ?
    C4 C3 H3A . . 108.3 ?
    S1 C3 H3A . . 108.3 ?
    C11 O4 C12 . . 121.7(4) ?
    C5 C4 C9 . . 119.1(5) ?
    C5 C4 C3 . . 118.2(5) ?
    C9 C4 C3 . . 122.6(5) ?
    C6 C5 C4 . . 119.5(6) ?
    C6 C5 H5C . . 120.3 ?
    C4 C5 H5C . . 120.3 ?
    C5 C6 C7 . . 121.9(6) ?
    C5 C6 Cl . . 118.6(5) ?
    C7 C6 Cl . . 119.4(5) ?
    C8 C7 C6 . . 118.6(6) ?
    C8 C7 H7A . . 120.7 ?
    C6 C7 H7A . . 120.7 ?
    C7 C8 C9 . . 120.3(6) ?
    C7 C8 H8A . . 119.9 ?
    C9 C8 H8A . . 119.9 ?
    C8 C9 C4 . . 120.5(5) ?
    C8 C9 H9A . . 119.7 ?
    C4 C9 H9A . . 119.7 ?
    O1 C10 O2 . . 124.6(5) ?
    O1 C10 C1 . . 123.3(5) ?
    O2 C10 C1 . . 112.1(5) ?
    O3 C11 O4 . . 126.3(5) ?
    O3 C11 N1 . . 122.6(5) ?
    O4 C11 N1 . . 111.1(4) ?
    O4 C12 C15 . . 110.3(5) ?
    O4 C12 C14 . . 101.0(4) ?
    C15 C12 C14 . . 111.5(5) ?
    O4 C12 C13 . . 108.9(4) ?
    C15 C12 C13 . . 113.6(5) ?
    C14 C12 C13 . . 110.9(5) ?
    C12 C13 H13A . . 109.5 ?
    C12 C13 H13B . . 109.5 ?
    H13A C13 H13B . . 109.5 ?
    C12 C13 H13C . . 109.5 ?
    H13A C13 H13C . . 109.5 ?
    H13B C13 H13C . . 109.5 ?
    C12 C14 H14A . . 109.5 ?
    C12 C14 H14B . . 109.5 ?
    H14A C14 H14B . . 109.5 ?
    C12 C14 H14C . . 109.5 ?
    H14A C14 H14C . . 109.5 ?
    H14B C14 H14C . . 109.5 ?
    C12 C15 H15A . . 109.5 ?
    C12 C15 H15B . . 109.5 ?
    H15A C15 H15B . . 109.5 ?
    C12 C15 H15C . . 109.5 ?
    H15A C15 H15C . . 109.5 ?
    H15B C15 H15C . . 109.5 ?
    H5B O5 H5A . . 120.0 ?
loop_
    _geom_torsion_atom_site_label_1
    _geom_torsion_atom_site_label_2
    _geom_torsion_atom_site_label_3
    _geom_torsion_atom_site_label_4
    _geom_torsion_site_symmetry_1
    _geom_torsion_site_symmetry_2
    _geom_torsion_site_symmetry_3
    _geom_torsion_site_symmetry_4
    _geom_torsion
    _geom_torsion_publ_flag
    C11 N1 C1 C2 . . . . -177.5(5) ?
    C3 N1 C1 C2 . . . . 16.0(6) ?
    C11 N1 C1 C10 . . . . -58.3(6) ?
    C3 N1 C1 C10 . . . . 135.3(5) ?
    N1 C1 C2 S1 . . . . -37.1(5) ?
    C10 C1 C2 S1 . . . . -157.2(4) ?
    C3 S1 C2 C1 . . . . 39.2(4) ?
    C11 N1 C3 C4 . . . . 82.2(6) ?
    C1 N1 C3 C4 . . . . -111.8(5) ?
    C11 N1 C3 S1 . . . . -153.8(4) ?
    C1 N1 C3 S1 . . . . 12.1(5) ?
    C2 S1 C3 N1 . . . . -29.0(4) ?
    C2 S1 C3 C4 . . . . 95.7(4) ?
    N1 C3 C4 C5 . . . . -161.1(5) ?
    S1 C3 C4 C5 . . . . 80.0(6) ?
    N1 C3 C4 C9 . . . . 15.4(8) ?
    S1 C3 C4 C9 . . . . -103.5(6) ?
    C9 C4 C5 C6 . . . . 1.5(9) ?
    C3 C4 C5 C6 . . . . 178.1(5) ?
    C4 C5 C6 C7 . . . . -1.2(10) ?
    C4 C5 C6 Cl . . . . -178.7(5) ?
    C5 C6 C7 C8 . . . . 0.9(11) ?
    Cl C6 C7 C8 . . . . 178.4(5) ?
    C6 C7 C8 C9 . . . . -0.8(10) ?
    C7 C8 C9 C4 . . . . 1.1(10) ?
    C5 C4 C9 C8 . . . . -1.5(9) ?
    C3 C4 C9 C8 . . . . -177.9(5) ?
    N1 C1 C10 O1 . . . . -51.4(7) ?
    C2 C1 C10 O1 . . . . 64.9(7) ?
    N1 C1 C10 O2 . . . . 130.8(5) ?
    C2 C1 C10 O2 . . . . -112.9(5) ?
    C12 O4 C11 O3 . . . . 3.2(8) ?
    C12 O4 C11 N1 . . . . -174.5(4) ?
    C3 N1 C11 O3 . . . . 169.7(5) ?
    C1 N1 C11 O3 . . . . 3.9(7) ?
    C3 N1 C11 O4 . . . . -12.4(6) ?
    C1 N1 C11 O4 . . . . -178.3(4) ?
    C11 O4 C12 C15 . . . . -62.5(6) ?
    C11 O4 C12 C14 . . . . 179.5(5) ?
    C11 O4 C12 C13 . . . . 62.7(6) ?
loop_
    _geom_hbond_atom_site_label_D
    _geom_hbond_atom_site_label_H
    _geom_hbond_atom_site_label_A
    _geom_hbond_site_symmetry_A
    _geom_hbond_distance_DH
    _geom_hbond_distance_HA
    _geom_hbond_distance_DA
    _geom_hbond_angle_DHA
    O2 H2C O5 1_445 0.82 1.80 2.620(6) 176.5
    O5 H5A O3 1_655 0.85 2.20 2.890(5) 138.5
    O5 H5B O3 2_657 0.85 2.37 2.827(5) 114.3
