# Supplementary material for: (2R,4R)-3-(tert-But­oxy­carbon­yl)-2-(3-chloro­phen­yl)-1,3-thia­zolidine-4-carb­oxy­lic acid monohydrate
Source: Acta Crystallogr Sect E Struct Rep Online. 2010 Oct 23;66(Pt 11):o2934. doi: 10.1107/S1600536810042133 (PMC3009144; doi:10.1107/S1600536810042133)
Supplement: Supplementary file 2 [file e-66-o2934-Isup2.hkl]

# 
# h,k,l, Fc-squared, Fo-squared, sigma(Fo-squared) and status flag 
# 
data_I
_shelx_title ' X in P2(1)' 
_shelx_refln_list_code          4 
_shelx_F_calc_maximum       96.36 
_exptl_crystal_F_000       380.00 
_reflns_d_resolution_high  0.8311 
 
loop_ 
 _symmetry_equiv_pos_as_xyz 
 'x, y, z' 
 '-x, y+1/2, -z' 
 
_cell_length_a     8.2460 
_cell_length_b     5.9660 
_cell_length_c    18.1320 
_cell_angle_alpha  90.000 
_cell_angle_beta   99.810 
_cell_angle_gamma  90.000 
 
_shelx_F_squared_multiplier     1.000 
 
loop_ 
 _refln_index_h 
 _refln_index_k 
 _refln_index_l 
 _refln_F_squared_calc 
 _refln_F_squared_meas 
 _refln_F_squared_sigma 
 _refln_observed_status 
   1  -7   0        3.78        8.28      6.55 o 
   2  -7   0        9.70       12.71     11.60 o 
   0  -6   0       14.54       19.88      8.13 o 
   1  -6   0        0.39        5.02      5.02 o 
   2  -6   0       10.02       13.78      9.74 o 
   3  -6   0       28.12       48.72     12.88 o 
   4  -6   0        3.23        5.75      3.32 o 
   5  -6   0       25.90       35.09     14.14 o 
   1  -5   0      335.45      371.78     24.65 o 
   2  -5   0       27.50       31.62      8.13 o 
   3  -5   0       83.41       75.96     13.70 o 
   4  -5   0       21.52       15.79      9.20 o 
   5  -5   0        0.73       -1.72      7.13 o 
   6  -5   0       12.35       17.19     10.98 o 
   7  -5   0        6.22       -6.36      9.72 o 
   0  -4   0      190.48      190.38     15.60 o 
   1  -4   0      142.34      137.10     13.05 o 
   2  -4   0      501.62      541.46     26.16 o 
   3  -4   0       95.95      120.00     13.74 o 
   4  -4   0       94.47      125.19     14.55 o 
   5  -4   0      191.82      217.08     20.66 o 
   6  -4   0       76.37       81.69     14.05 o 
   7  -4   0       23.19       20.35      8.87 o 
   8  -4   0        2.58        4.20     11.84 o 
   1  -3   0      225.11      272.60     14.80 o 
   2  -3   0      369.96      387.71     19.42 o 
   3  -3   0      417.91      356.80     19.01 o 
   4  -3   0      103.56       86.32     12.53 o 
   5  -3   0      115.12      119.50     14.11 o 
   6  -3   0        0.32        2.82      6.32 o 
   7  -3   0        3.83        3.28      9.24 o 
   8  -3   0       22.37       28.25      8.62 o 
   0  -2   0     3999.10     3844.59     43.01 o 
   1  -2   0     1654.13     1847.33     31.05 o 
   2  -2   0     1646.65     1672.22     32.18 o 
   3  -2   0      450.88      460.62     19.24 o 
   4  -2   0      470.67      509.40     22.67 o 
   5  -2   0       46.59       38.77      9.31 o 
   6  -2   0      454.57      485.48     26.66 o 
   7  -2   0       46.10       45.83     11.54 o 
   8  -2   0       78.05       62.31     14.68 o 
   9  -2   0       51.49       52.29     12.40 o 
   2  -1   0     2359.04     2559.77     33.00 o 
   3  -1   0      905.19     1007.68     24.72 o 
   4  -1   0      134.38      138.72     11.12 o 
   5  -1   0       11.26        8.45      6.31 o 
   6  -1   0      193.23      203.79     18.17 o 
   7  -1   0       61.44       33.20     11.23 o 
   8  -1   0       83.66       93.45     14.20 o 
   9  -1   0       18.02        1.92     10.69 o 
   1   0   0     5366.08     4776.14    118.93 o 
   2   0   0     4264.93     4049.51     37.51 o 
   3   0   0       24.07       12.94      4.60 o 
   4   0   0      693.21      659.22     22.67 o 
   5   0   0       74.80       71.34      9.43 o 
   6   0   0      404.52      381.33     22.73 o 
   7   0   0        9.36       13.53      6.34 o 
   8   0   0      116.70      148.13     19.05 o 
   9   0   0       44.53       49.24     11.67 o 
   1   1   0     1289.90     1240.20     19.32 o 
   2   1   0     2351.18     2268.33     31.59 o 
   3   1   0      910.75      954.89     24.84 o 
   4   1   0      136.52      157.20     11.44 o 
   5   1   0       11.03       16.96      4.01 o 
   6   1   0      194.10      223.84     17.27 o 
   7   1   0       61.74       44.37     10.37 o 
   8   1   0       84.36       87.09     13.24 o 
   9   1   0       18.01       19.26      7.70 o 
   0   2   0     3992.08     3924.95     43.87 o 
   1   2   0     1656.56     1525.76     28.75 o 
   2   2   0     1703.28     1722.52     32.89 o 
   3   2   0      445.10      422.27     18.82 o 
   4   2   0      466.19      443.10     21.96 o 
   5   2   0       45.09       32.64      9.70 o 
   6   2   0      449.09      431.01     25.97 o 
   7   2   0       47.08       63.84     12.69 o 
   8   2   0       79.69       74.75     12.90 o 
   9   2   0       50.83       54.53     14.41 o 
   1   3   0      219.64      200.36     12.88 o 
   2   3   0      372.92      380.52     18.69 o 
   3   3   0      417.51      358.66     19.38 o 
   4   3   0      106.96      120.71     12.44 o 
   5   3   0      116.32       99.36     14.87 o 
   6   3   0        0.30        2.84      6.36 o 
   7   3   0        3.76        6.57      5.19 o 
   8   3   0       21.92        5.67     11.83 o 
   0   4   0      182.49      183.52     14.59 o 
   1   4   0      142.98      135.39     13.91 o 
   2   4   0      516.79      473.59     25.05 o 
   3   4   0       94.70       69.07     12.11 o 
   4   4   0       97.09      112.95     14.05 o 
   5   4   0      190.28      150.03     18.25 o 
   6   4   0       74.57       59.20     13.36 o 
   7   4   0       23.19       -1.86     11.02 o 
   8   4   0        2.80      -10.54     10.54 o 
   1   5   0      338.28      290.37     21.91 o 
   2   5   0       26.90       17.94      9.05 o 
   3   5   0       82.84       61.62     12.46 o 
   4   5   0       21.81       11.12      7.93 o 
   5   5   0        0.65        3.49      7.78 o 
   6   5   0       11.78       23.08      8.16 o 
   0   6   0       13.75       13.26      7.42 o 
   1   6   0        0.38       13.42      7.49 o 
   2   6   0       10.45       18.99      8.28 o 
   3   6   0       28.04       25.36     12.02 o 
   4   6   0        3.57        0.00      9.45 o 
   5   6   0       25.96       -8.32     14.70 o 
   1   7   0        4.07       14.53      7.47 o 
   2   7   0        9.58       -8.49      9.51 o 
  -2  -7   1        9.26      -10.58     10.58 o 
  -1  -7   1        0.11        6.21      3.58 o 
   0  -7   1        8.99       11.39      6.59 o 
   1  -7   1        6.12        0.00     10.18 o 
  -5  -6   1       19.43        6.17     12.84 o 
  -4  -6   1       20.82       26.76      9.76 o 
  -3  -6   1        3.95       16.20      8.24 o 
  -2  -6   1        9.30        6.88      8.07 o 
  -1  -6   1        9.97        1.67      9.31 o 
   0  -6   1       73.11       67.70     13.27 o 
   1  -6   1       17.97       23.52      8.57 o 
   2  -6   1        9.10        0.00      8.47 o 
   3  -6   1       39.27       70.80     13.70 o 
   4  -6   1        9.19       25.13     10.75 o 
   5  -6   1        8.31        8.32      9.76 o 
  -7  -5   1        1.39       -2.11      8.68 o 
  -6  -5   1        6.56       22.79      9.30 o 
  -5  -5   1        0.78        5.16      7.88 o 
  -4  -5   1       98.00       89.60     14.66 o 
  -3  -5   1       78.13       90.27     13.97 o 
  -2  -5   1      116.71      112.56     14.91 o 
  -1  -5   1       35.97       46.34      9.08 o 
   0  -5   1       44.44       49.28      7.36 o 
   1  -5   1       70.23       53.19     11.12 o 
   2  -5   1       14.71        1.38      8.41 o 
   3  -5   1        9.99       13.24      6.75 o 
   4  -5   1       26.81       23.90      9.95 o 
   5  -5   1       51.74       78.54     14.49 o 
   6  -5   1        3.12        0.00      9.45 o 
  -8  -4   1        1.38       12.46      7.21 o 
  -7  -4   1        1.56        3.66      8.20 o 
  -6  -4   1        5.28        4.87      7.44 o 
  -5  -4   1       36.07       44.56     12.29 o 
  -4  -4   1       13.92       19.24      8.61 o 
  -3  -4   1      116.88      120.65     13.13 o 
  -2  -4   1       79.03       86.69     12.44 o 
  -1  -4   1      253.87      273.42     18.27 o 
   0  -4   1      101.71       98.23      8.36 o 
   1  -4   1      168.81      173.86     15.91 o 
   2  -4   1      211.16      234.80     17.81 o 
   3  -4   1       24.73       21.20      7.63 o 
   4  -4   1      138.92      120.11     15.77 o 
   5  -4   1        4.26        2.93      8.28 o 
   6  -4   1       16.46       24.80      9.49 o 
   7  -4   1        6.08       11.23      7.93 o 
   8  -4   1       20.90       12.71     11.60 o 
  -8  -3   1       24.31       20.53     11.04 o 
  -7  -3   1       81.37       92.32     14.59 o 
  -6  -3   1      161.85      175.10     17.44 o 
  -5  -3   1      103.59      113.64     12.80 o 
  -4  -3   1      255.83      299.82     19.28 o 
  -3  -3   1      144.67      142.79     12.82 o 
  -2  -3   1        8.16        2.41      5.40 o 
  -1  -3   1       76.47       66.95      8.36 o 
   0  -3   1      482.49      491.87     14.13 o 
   1  -3   1      228.72      280.19     15.41 o 
   2  -3   1      486.76      536.00     21.54 o 
   3  -3   1       65.86       70.59      9.56 o 
   4  -3   1       52.17       64.11      9.43 o 
   5  -3   1      224.50      244.94     18.69 o 
   6  -3   1       73.78       81.69     12.42 o 
   7  -3   1        7.87        4.96      7.59 o 
   8  -3   1       10.12        0.00     10.45 o 
  -9  -2   1       33.19        7.97     12.59 o 
  -8  -2   1       11.38        5.14      8.91 o 
  -7  -2   1       63.76       71.68     13.95 o 
  -6  -2   1       66.59       82.95     11.81 o 
  -5  -2   1      341.11      340.10     20.58 o 
  -4  -2   1       42.84       45.52      8.62 o 
  -3  -2   1       96.24       86.80      9.07 o 
  -2  -2   1      717.54      712.60     21.35 o 
  -1  -2   1      292.37      322.47     13.28 o 
   0  -2   1      935.44      955.49     21.85 o 
   1  -2   1      317.26      382.27     14.57 o 
   2  -2   1     1179.70     1221.19     27.83 o 
   3  -2   1      290.65      288.99     15.97 o 
   4  -2   1      334.31      343.44     18.86 o 
   5  -2   1       54.54       64.00     10.12 o 
   6  -2   1      165.79      148.79     16.04 o 
   7  -2   1        1.87       -3.01      7.03 o 
   8  -2   1       67.17       57.92     16.37 o 
   9  -2   1       17.09       18.34     10.58 o 
  -9  -1   1       45.20       72.29     15.68 o 
  -8  -1   1       29.13       30.82     10.64 o 
  -7  -1   1        2.46       -2.74      7.97 o 
  -6  -1   1       73.78       71.68     12.00 o 
  -5  -1   1       19.51       28.77      7.24 o 
  -4  -1   1      199.13      214.24     13.80 o 
  -3  -1   1      836.41      861.38     22.87 o 
  -2  -1   1      244.72      249.91     10.68 o 
   0  -1   1     3703.76     3199.93    304.54 o 
   2  -1   1      626.77      678.06     17.69 o 
   3  -1   1      272.30      301.96     14.53 o 
   4  -1   1       24.26       29.06      6.02 o 
   5  -1   1      106.96      103.61     11.27 o 
   6  -1   1       38.86       53.93     10.22 o 
   7  -1   1        8.90       -2.82      9.53 o 
   8  -1   1       92.16       91.50     16.39 o 
   9  -1   1       40.43       31.16     12.32 o 
  -9   0   1       20.13       14.99      9.56 o 
  -8   0   1        8.01        7.95      5.29 o 
  -7   0   1       35.25       38.77     10.27 o 
  -6   0   1       53.79       71.82     10.43 o 
  -5   0   1      336.38      352.04     18.88 o 
  -4   0   1      193.59      192.79     12.63 o 
  -3   0   1     2165.26     2099.96     33.83 o 
  -2   0   1     2706.07     2773.87     30.74 o 
  -1   0   1       79.76       92.55      4.83 o 
   0   0   1        0.86        6.43      1.15 o 
   1   0   1      313.29      260.07      7.63 o 
   2   0   1     1108.89     1186.82     21.22 o 
   3   0   1      286.15      289.54     13.28 o 
   4   0   1     1643.37     1649.65     36.61 o 
   5   0   1        2.31        2.78      4.79 o 
   6   0   1      193.93      230.19     17.36 o 
   7   0   1       10.73        2.74      7.78 o 
   8   0   1      253.33      284.41     25.01 o 
   9   0   1        0.64      -10.52     10.52 o 
  -9   1   1       44.43       51.48     14.39 o 
  -8   1   1       28.71       29.27     11.27 o 
  -7   1   1        2.72       15.08      6.57 o 
  -6   1   1       71.41       67.27     10.39 o 
  -5   1   1       17.39       12.09      6.52 o 
  -4   1   1      196.90      189.19     13.01 o 
  -3   1   1      825.55      749.59     22.10 o 
  -2   1   1      240.50      207.72     10.22 o 
  -1   1   1      899.32      906.46     16.75 o 
   0   1   1     3688.67     2408.94    937.62 o 
   1   1   1     2309.51     2328.61     27.48 o 
   2   1   1      619.13      616.13     16.90 o 
   3   1   1      272.57      274.61     14.36 o 
   4   1   1       23.57       26.87      5.60 o 
   5   1   1      107.72      101.01     11.67 o 
   6   1   1       38.50       54.03      8.95 o 
   7   1   1        8.47        4.24      7.32 o 
   8   1   1       92.21      111.72     16.43 o 
   9   1   1       40.04       33.20     11.56 o 
  -9   2   1       33.14       46.00     13.70 o 
  -8   2   1       11.73       18.94      7.09 o 
  -7   2   1       64.94       49.97     11.19 o 
  -6   2   1       67.81       65.91     12.11 o 
  -5   2   1      347.00      301.12     20.76 o 
  -4   2   1       46.16       48.36      7.13 o 
  -3   2   1      103.74       83.03      9.12 o 
  -2   2   1      700.50      701.81     21.70 o 
  -1   2   1      289.36      253.99     12.00 o 
   0   2   1      938.58      912.26     15.23 o 
   1   2   1      306.57      299.68     13.30 o 
   2   2   1     1168.77     1091.55     27.12 o 
   3   2   1      283.19      253.84     14.76 o 
   4   2   1      337.13      306.01     18.27 o 
   5   2   1       53.96       42.86      8.16 o 
   6   2   1      172.40      169.83     16.89 o 
   7   2   1        1.92       -7.53      7.53 o 
   8   2   1       68.29       74.02     12.96 o 
   9   2   1       16.94       14.32     10.23 o 
  -8   3   1       24.57       35.67     12.30 o 
  -7   3   1       81.52       70.05     13.91 o 
  -6   3   1      159.05      183.15     17.82 o 
  -5   3   1      105.14       88.80     11.98 o 
  -4   3   1      249.50      242.76     17.56 o 
  -3   3   1      140.54      117.05     11.92 o 
  -2   3   1        7.60        4.06      4.79 o 
  -1   3   1       77.85       73.12      8.84 o 
   0   3   1      476.18      485.47     19.68 o 
   1   3   1      227.52      245.52     15.03 o 
   2   3   1      492.62      527.53     21.91 o 
   3   3   1       67.34       55.98      8.85 o 
   4   3   1       52.82       46.21     10.25 o 
   5   3   1      225.76      186.64     18.28 o 
   6   3   1       72.97       63.40     10.79 o 
   7   3   1        7.68       13.32      6.23 o 
   8   3   1       10.09        5.75     11.02 o 
  -8   4   1        1.47        2.09      9.12 o 
  -7   4   1        1.43       12.94      6.67 o 
  -6   4   1        5.05        0.00      9.79 o 
  -5   4   1       35.74       39.06      9.70 o 
  -4   4   1       14.65        9.05      6.46 o 
  -3   4   1      116.71      104.95     13.09 o 
  -2   4   1       75.36       95.64     10.79 o 
  -1   4   1      254.17      243.56     17.08 o 
   0   4   1      102.89      104.64      8.38 o 
   1   4   1      171.95      179.36     15.31 o 
   2   4   1      205.13      195.49     15.74 o 
   3   4   1       24.05       36.66      6.59 o 
   4   4   1      136.48      137.86     15.93 o 
   5   4   1        4.00        4.43      5.71 o 
   6   4   1       17.72       14.97      7.63 o 
   7   4   1        6.19       18.84      8.84 o 
  -7   5   1        1.36        6.36      8.22 o 
  -6   5   1        6.62       17.21      7.40 o 
  -5   5   1        0.70        1.72      7.55 o 
  -4   5   1       97.04       72.74     13.22 o 
  -3   5   1       77.72       52.67     12.42 o 
  -2   5   1      117.02       96.44     14.59 o 
  -1   5   1       35.41       19.89      8.28 o 
   0   5   1       43.96       47.57     14.42 o 
   1   5   1       68.59       69.27     12.92 o 
   2   5   1       14.44       11.10      5.19 o 
   3   5   1        9.36        2.95      6.61 o 
   4   5   1       27.23       22.42      9.07 o 
   5   5   1       51.83       56.21      9.95 o 
   6   5   1        3.05        3.89      7.26 o 
  -5   6   1       19.34        6.21     10.75 o 
  -4   6   1       20.42       23.08      9.41 o 
  -3   6   1        4.01       -3.62      7.23 o 
  -2   6   1        9.00       -5.17      8.97 o 
  -1   6   1        9.33       18.46      6.92 o 
   0   6   1       73.80       77.78     15.79 o 
   1   6   1       17.94       25.24      9.66 o 
   2   6   1        9.43       22.56      8.68 o 
   3   6   1       38.83       23.69     13.51 o 
   4   6   1        9.50       -9.53      9.53 o 
   5   6   1        8.27       23.04      8.62 o 
  -2   7   1        9.47       -8.49     10.83 o 
  -1   7   1        0.10        4.16      9.28 o 
   0   7   1        9.06       13.39      8.24 o 
   1   7   1        5.90        8.32      6.57 o 
  -2  -7   2        3.79       21.22      6.71 o 
  -1  -7   2        1.51        4.16      7.78 o 
   0  -7   2       12.30       18.16      5.29 o 
   1  -7   2       18.93       12.53     10.23 o 
  -5  -6   2        2.75        6.15      7.95 o 
  -4  -6   2       13.84        9.56     13.11 o 
  -3  -6   2       14.53       27.02      8.26 o 
  -2  -6   2       11.65       10.35      9.45 o 
  -1  -6   2       62.15       55.49     12.69 o 
   0  -6   2       33.67       32.13      7.47 o 
   1  -6   2       29.17       23.69      9.56 o 
   2  -6   2        1.69        1.74      7.61 o 
   3  -6   2       37.25       45.85     12.02 o 
   4  -6   2       21.08        9.76     10.52 o 
   5  -6   2        6.25        0.00     10.31 o 
  -7  -5   2        3.28       16.81      7.86 o 
  -6  -5   2       18.74       28.40     11.83 o 
  -5  -5   2       12.70       15.45      8.91 o 
  -4  -5   2       30.65       58.15     11.65 o 
  -3  -5   2      123.75      156.05     16.69 o 
  -2  -5   2       10.38        6.88      8.82 o 
  -1  -5   2       64.20       54.60     12.57 o 
   0  -5   2       32.30       31.31      6.14 o 
   1  -5   2        4.82       13.44      7.11 o 
   2  -5   2        7.89        0.00      9.07 o 
   3  -5   2       14.51       13.42      7.74 o 
   4  -5   2        3.89       12.92      8.22 o 
   5  -5   2        8.36        7.07      9.35 o 
   6  -5   2        8.53        7.82     11.40 o 
  -8  -4   2        3.21       16.54      7.74 o 
  -7  -4   2        0.25       -5.48      9.49 o 
  -6  -4   2       22.59       30.70      8.99 o 
  -5  -4   2       77.92       77.47     14.05 o 
  -4  -4   2       58.87       61.60     11.33 o 
  -3  -4   2      103.13       98.84     12.48 o 
  -2  -4   2       47.39       48.41      8.93 o 
  -1  -4   2      122.11      138.44     14.32 o 
   0  -4   2        0.90       -0.90      3.35 o 
   1  -4   2      315.43      316.51     19.82 o 
   2  -4   2       79.07       97.88     12.30 o 
   3  -4   2      261.19      268.23     21.01 o 
   4  -4   2       19.90       23.90      8.61 o 
   5  -4   2      230.64      212.82     20.57 o 
   6  -4   2       28.97       30.22     10.89 o 
   7  -4   2        3.55       -3.79     12.02 o 
  -8  -3   2        0.99        1.86      8.09 o 
  -7  -3   2       70.73       56.41     11.04 o 
  -6  -3   2       16.15       15.35      7.51 o 
  -5  -3   2      191.78      211.04     17.52 o 
  -4  -3   2       33.61       40.73      8.30 o 
  -3  -3   2      129.34      129.58     11.75 o 
  -2  -3   2      191.41      194.52     13.21 o 
  -1  -3   2      248.89      257.31     15.66 o 
   0  -3   2      428.22      418.33     16.05 o 
   1  -3   2      324.81      371.38     18.02 o 
   2  -3   2      215.29      259.87     16.02 o 
   3  -3   2       34.07       33.27      7.30 o 
   4  -3   2       36.80       52.42      8.45 o 
   5  -3   2        4.87        3.79      6.55 o 
   6  -3   2       91.46       81.76     15.72 o 
   7  -3   2        5.07       -6.31      6.31 o 
   8  -3   2       44.66       29.06     12.99 o 
  -9  -2   2       25.32       23.75      9.70 o 
  -8  -2   2       31.81       25.55      7.80 o 
  -7  -2   2       37.77       27.64      8.85 o 
  -6  -2   2      165.28      175.03     16.98 o 
  -5  -2   2       49.25       38.26      8.47 o 
  -4  -2   2        7.20       15.47      4.22 o 
  -3  -2   2       92.68      100.74      9.47 o 
  -2  -2   2      260.95      303.55     14.30 o 
  -1  -2   2     2282.52     2864.59     39.29 o 
   0  -2   2      107.31      103.84     19.06 o 
   1  -2   2      115.87      142.31      9.54 o 
   2  -2   2       30.52       38.06      5.54 o 
   3  -2   2      267.53      270.40     15.20 o 
   4  -2   2      164.51      158.50     14.11 o 
   5  -2   2      202.99      170.54     16.29 o 
   6  -2   2       17.87       14.30      9.47 o 
   7  -2   2       12.16       15.29      9.68 o 
   8  -2   2       46.42       62.52     12.25 o 
   9  -2   2       22.63       26.91      7.46 o 
  -9  -1   2       41.35       41.57     14.39 o 
  -8  -1   2        4.36        9.68      5.58 o 
  -7  -1   2      131.34      134.62     14.70 o 
  -6  -1   2       12.46       21.50      6.31 o 
  -5  -1   2      753.70      791.70     29.15 o 
  -4  -1   2      107.43      121.47     11.48 o 
  -3  -1   2      671.68      629.91     19.84 o 
  -2  -1   2      629.35      676.01     17.35 o 
  -1  -1   2     2149.65     2267.29     26.76 o 
   0  -1   2     1727.82     1810.02     76.79 o 
   1  -1   2     2707.59     1988.64     26.20 o 
   2  -1   2      270.77      280.78     11.94 o 
   3  -1   2       88.87       88.95      8.43 o 
   4  -1   2      479.73      507.38     21.33 o 
   5  -1   2      104.71      106.62     12.57 o 
   6  -1   2       14.10       -4.81      7.97 o 
   7  -1   2       65.41       37.32     13.76 o 
   8  -1   2       27.15       32.20     11.86 o 
   9  -1   2       14.05       19.82     14.28 o 
  -9   0   2       34.71       48.39     11.48 o 
  -8   0   2       16.92        9.49      8.66 o 
  -7   0   2        0.04        1.32      5.79 o 
  -6   0   2       54.21       49.45      9.12 o 
  -5   0   2       91.79       97.69     10.50 o 
  -4   0   2      199.72      207.36     13.57 o 
  -3   0   2       40.02       38.56      5.56 o 
  -2   0   2      490.94      520.76     14.20 o 
  -1   0   2      950.19      914.65     14.03 o 
   0   0   2      902.07      772.73      7.93 o 
   1   0   2      109.67      109.17      5.88 o 
   2   0   2     9285.98     8801.62     60.20 o 
   3   0   2      189.21      150.59     10.43 o 
   4   0   2      421.35      415.96     19.34 o 
   5   0   2      182.15      144.63     13.67 o 
   6   0   2       71.16       75.94     11.02 o 
   7   0   2       13.87        7.01      6.75 o 
   8   0   2      128.37      109.94     19.99 o 
   9   0   2        2.42       -3.91      9.16 o 
  -9   1   2       42.33       32.20     12.98 o 
  -8   1   2        4.27       -1.61     11.77 o 
  -7   1   2      134.15      151.32     15.83 o 
  -6   1   2       12.54       18.15      5.33 o 
  -5   1   2      746.53      756.95     28.75 o 
  -4   1   2      106.05      133.03     11.02 o 
  -3   1   2      655.85      565.88     19.36 o 
  -2   1   2      624.47      635.22     17.08 o 
  -1   1   2     2084.45     1950.40     25.34 o 
   0   1   2     1709.81     1694.37     35.46 o 
   1   1   2     2667.59     2688.18     31.28 o 
   2   1   2      265.95      242.36     11.19 o 
   3   1   2       89.65       80.56      8.26 o 
   4   1   2      487.04      497.88     21.54 o 
   5   1   2      105.30       95.01     11.88 o 
   6   1   2       15.19        9.62      6.80 o 
   7   1   2       64.77       83.43     12.53 o 
   8   1   2       26.86       35.67     12.13 o 
   9   1   2       14.01       19.86      7.93 o 
  -9   2   2       25.55       37.76     13.91 o 
  -8   2   2       31.57       25.66     11.48 o 
  -7   2   2       36.92       32.16      9.91 o 
  -6   2   2      163.06      186.95     16.10 o 
  -5   2   2       48.60       47.80      9.07 o 
  -4   2   2        7.24        9.51      4.66 o 
  -3   2   2       98.10       87.74      9.16 o 
  -2   2   2      255.49      294.56     14.22 o 
  -1   2   2     2257.29     2295.55     35.67 o 
   0   2   2      112.86       74.76     19.30 o 
   1   2   2      108.45      116.55      8.72 o 
   2   2   2       28.97       20.68      5.42 o 
   3   2   2      258.98      265.55     15.10 o 
   4   2   2      168.34      172.04     14.24 o 
   5   2   2      199.84      195.46     17.15 o 
   6   2   2       16.73       24.78      7.93 o 
   7   2   2       11.21       13.82      7.97 o 
   8   2   2       45.55       44.83     12.55 o 
   9   2   2       22.36        0.00     14.39 o 
  -8   3   2        0.99       -7.47      8.36 o 
  -7   3   2       73.42       61.60     14.51 o 
  -6   3   2       15.88       25.26      6.88 o 
  -5   3   2      194.57      167.45     18.57 o 
  -4   3   2       32.44       21.03      8.66 o 
  -3   3   2      127.68      111.95     10.87 o 
  -2   3   2      189.12      181.54     12.67 o 
  -1   3   2      251.00      229.32     14.05 o 
   0   3   2      434.07      401.80     16.78 o 
   1   3   2      320.67      273.62     15.47 o 
   2   3   2      215.00      206.00     13.82 o 
   3   3   2       33.48       33.43      6.55 o 
   4   3   2       37.21       20.85      6.11 o 
   5   3   2        5.21        8.89      4.58 o 
   6   3   2       93.25       95.41     14.76 o 
   7   3   2        5.51       -9.28      9.28 o 
   8   3   2       44.19       29.23     13.91 o 
  -8   4   2        3.31      -10.41     10.41 o 
  -7   4   2        0.30       -5.52      8.43 o 
  -6   4   2       22.85       14.64      9.35 o 
  -5   4   2       77.80       60.66     11.73 o 
  -4   4   2       60.50       56.81     11.54 o 
  -3   4   2      106.52       97.04     12.42 o 
  -2   4   2       46.57       58.34     10.25 o 
  -1   4   2      120.00      120.29     13.68 o 
   0   4   2        1.11       -3.51      4.27 o 
   1   4   2      315.95      270.36     19.11 o 
   2   4   2       77.54       49.66     11.31 o 
   3   4   2      255.96      203.26     17.96 o 
   4   4   2       20.78       25.36      7.44 o 
   5   4   2      228.07      214.12     22.25 o 
   6   4   2       30.07       25.34      7.74 o 
   7   4   2        3.88       15.29      5.40 o 
  -7   5   2        3.24       -2.11     10.14 o 
  -6   5   2       18.93       13.34     11.60 o 
  -5   5   2       13.00        8.64      9.31 o 
  -4   5   2       30.48       20.55     12.94 o 
  -3   5   2      125.11       98.19     13.97 o 
  -2   5   2       10.05       12.46      5.37 o 
  -1   5   2       62.80       50.73     11.48 o 
   0   5   2       33.73       37.35      9.26 o 
   1   5   2        5.08        5.39      5.39 o 
   2   5   2        7.23        5.62      6.59 o 
   3   5   2       15.10       13.47      7.78 o 
   4   5   2        3.72        1.63      8.11 o 
   5   5   2        8.77       10.68      8.72 o 
   6   5   2        8.36       21.64      6.54 o 
  -5   6   2        2.63      -12.23     12.23 o 
  -4   6   2       13.86       21.14      9.22 o 
  -3   6   2       14.48       12.67     10.08 o 
  -2   6   2       11.39       19.05      7.13 o 
  -1   6   2       61.13       69.09     12.94 o 
   0   6   2       33.32       25.53      6.42 o 
   1   6   2       28.93       11.86     11.12 o 
   2   6   2        1.71        1.74      4.64 o 
   3   6   2       38.19       29.46     13.28 o 
   4   6   2       20.95       27.48      8.78 o 
   5   6   2        6.28        4.24      7.92 o 
  -1   7   2        1.62       -8.34     10.62 o 
   0   7   2       12.44       16.12      7.61 o 
   1   7   2       18.92       35.59     11.27 o 
  -1  -7   3        0.04        4.18      9.37 o 
   0  -7   3        6.78        4.38     10.44 o 
   1  -7   3        0.89       -4.22      9.89 o 
  -5  -6   3        2.41       24.67      8.72 o 
  -4  -6   3       16.79       28.77      8.80 o 
  -3  -6   3        1.43        3.62      6.78 o 
  -2  -6   3       23.21       24.32     10.71 o 
  -1  -6   3       71.79       45.79      9.74 o 
   0  -6   3      107.69      111.89     23.67 o 
   1  -6   3       21.39       13.70      7.67 o 
   2  -6   3        9.76        7.07      8.30 o 
   3  -6   3       22.18       20.45     11.00 o 
   4  -6   3       14.20       27.71     10.10 o 
  -7  -5   3        9.28       23.10      8.66 o 
  -6  -5   3        7.02        5.69      9.85 o 
  -5  -5   3       39.59       32.70     14.09 o 
  -4  -5   3      197.59      246.27     21.18 o 
  -3  -5   3       89.22       95.43     15.18 o 
  -2  -5   3        2.54        0.00      7.61 o 
  -1  -5   3        1.12       -5.39      7.63 o 
   0  -5   3       49.31       49.78     10.69 o 
   1  -5   3       33.50       35.48      8.41 o 
   2  -5   3        0.17        8.55      4.93 o 
   3  -5   3       22.54       16.67      8.97 o 
   4  -5   3      172.47      178.99     20.58 o 
   5  -5   3       42.81       59.36     13.59 o 
   6  -5   3       11.71        7.95     10.52 o 
  -8  -4   3        5.39        2.07      8.99 o 
  -7  -4   3       37.53       36.53     13.67 o 
  -6  -4   3       16.57       22.65      9.16 o 
  -5  -4   3       30.15       37.41      8.87 o 
  -4  -4   3       29.82       33.54      9.66 o 
  -3  -4   3      258.14      303.86     20.95 o 
  -2  -4   3      564.17      599.27     27.94 o 
  -1  -4   3       35.37       33.35      8.59 o 
   0  -4   3      163.20      163.89     10.02 o 
   1  -4   3       45.39       59.40      8.36 o 
   2  -4   3      194.25      214.87     16.27 o 
   3  -4   3       34.31       37.97      9.08 o 
   4  -4   3       13.35       10.85      6.92 o 
   5  -4   3      122.15      112.43     18.36 o 
   6  -4   3       64.27       63.34     15.22 o 
   7  -4   3       27.41       40.61     10.04 o 
  -9  -3   3        8.18       16.98     10.83 o 
  -8  -3   3       26.20       18.53      9.81 o 
  -7  -3   3       22.11       11.27      8.05 o 
  -6  -3   3       22.72       33.52      8.38 o 
  -5  -3   3      710.75      743.28     32.26 o 
  -4  -3   3      123.80      139.97     13.19 o 
  -3  -3   3      670.82      772.59     28.21 o 
  -2  -3   3      196.42      214.85     14.53 o 
  -1  -3   3      785.24      958.02     28.60 o 
   0  -3   3      928.97      906.99     19.54 o 
   1  -3   3      328.20      342.13     17.06 o 
   2  -3   3      208.85      251.34     16.10 o 
   3  -3   3      104.62      120.61     11.14 o 
   4  -3   3      167.35      197.70     16.81 o 
   5  -3   3      220.79      211.02     17.42 o 
   6  -3   3       30.96       32.87      9.45 o 
   7  -3   3        6.68       -3.45      8.07 o 
   8  -3   3       23.09       25.66     12.96 o 
  -9  -2   3        6.22       21.70      8.13 o 
  -8  -2   3        5.45        6.80     11.52 o 
  -7  -2   3       30.56       36.36     11.37 o 
  -6  -2   3       12.48       12.34      5.79 o 
  -5  -2   3       62.03       52.98      9.35 o 
  -4  -2   3       60.29       72.01      8.45 o 
  -3  -2   3      728.97      873.92     26.24 o 
  -2  -2   3     1638.47     1899.73     34.79 o 
  -1  -2   3     1561.94     1862.07     32.29 o 
   0  -2   3      437.30      492.13     11.78 o 
   1  -2   3     1852.34     2118.45     35.25 o 
   2  -2   3      229.22      252.86     14.14 o 
   3  -2   3     2005.73     2188.45     43.68 o 
   4  -2   3      166.61      152.10     14.05 o 
   5  -2   3       56.44       67.64     10.33 o 
   6  -2   3      129.83      137.40     14.68 o 
   7  -2   3       58.77       70.45     11.83 o 
   8  -2   3        0.95        1.82      7.95 o 
   9  -2   3       16.28       -6.32     13.17 o 
  -9  -1   3        8.34       22.60     10.31 o 
  -8  -1   3       18.25       20.91      8.05 o 
  -7  -1   3       41.02       32.62      8.82 o 
  -6  -1   3       39.00       49.89     10.52 o 
  -5  -1   3      817.54      781.33     29.09 o 
  -4  -1   3      789.16      776.34     25.87 o 
  -3  -1   3      410.53      475.53     17.02 o 
  -2  -1   3      988.45     1050.19     22.14 o 
  -1  -1   3     9028.92     9197.21     57.08 o 
   0  -1   3      103.32       91.08      4.83 o 
   1  -1   3     8601.46     7213.21     53.19 o 
   2  -1   3     2965.18     3115.13     40.75 o 
   3  -1   3      295.13      336.75     15.54 o 
   4  -1   3      417.08      430.32     20.16 o 
   5  -1   3      127.83      120.67     12.94 o 
   6  -1   3      116.35      122.39     14.36 o 
   7  -1   3       14.99       13.24      8.45 o 
   8  -1   3        8.42       10.41      7.36 o 
   9  -1   3        2.79      -10.50     10.50 o 
  -9   0   3        0.23       14.83      8.30 o 
  -8   0   3       48.71       71.05     11.92 o 
  -7   0   3       50.86       55.77      9.76 o 
  -6   0   3       38.61       34.13      7.23 o 
  -5   0   3      836.13      873.82     29.69 o 
  -4   0   3     1150.21     1210.67     31.01 o 
  -3   0   3      226.86      231.01     11.46 o 
  -2   0   3       19.27       23.44      3.97 o 
  -1   0   3      514.62      507.81     11.92 o 
   0   0   3     1833.43     1669.56     39.15 o 
   1   0   3      950.42      988.70     17.88 o 
   2   0   3        0.79       11.15      3.12 o 
   3   0   3     1787.76     1874.06     35.09 o 
   4   0   3      931.69      881.20     28.42 o 
   5   0   3       62.30       71.09      9.97 o 
   6   0   3        6.07       12.04      7.61 o 
   7   0   3      290.08      331.54     24.55 o 
   8   0   3       42.28       37.49     12.29 o 
   9   0   3       55.26       59.78     15.43 o 
  -9   1   3        8.85        7.55      8.85 o 
  -8   1   3       18.15       16.12     10.20 o 
  -7   1   3       40.33       47.69      8.72 o 
  -6   1   3       42.25       60.24      9.16 o 
  -5   1   3      815.94      790.24     29.09 o 
  -4   1   3      785.94      716.39     24.97 o 
  -3   1   3      413.43      398.44     16.31 o 
  -2   1   3      970.03      934.92     21.10 o 
  -1   1   3     9065.92     8152.75     54.09 o 
   0   1   3      103.53       90.22      8.11 o 
   1   1   3     8646.37     8568.69     58.09 o 
   2   1   3     2963.57     3001.76     40.50 o 
   3   1   3      279.22      308.00     15.87 o 
   4   1   3      412.17      384.22     20.16 o 
   5   1   3      121.34      132.21     12.92 o 
   6   1   3      113.15      121.36     14.66 o 
   7   1   3       14.12       13.28      8.47 o 
   8   1   3        7.96        6.94      6.94 o 
   9   1   3        2.81        0.00      7.01 o 
  -9   2   3        6.63       19.82      7.93 o 
  -8   2   3        5.39       11.96      6.15 o 
  -7   2   3       31.73       21.91      9.12 o 
  -6   2   3       12.71        9.93      6.32 o 
  -5   2   3       62.32       41.76      9.79 o 
  -4   2   3       60.82       50.60      8.45 o 
  -3   2   3      724.52      766.84     24.92 o 
  -2   2   3     1642.25     1735.84     34.31 o 
  -1   2   3     1580.71     1591.65     30.61 o 
   0   2   3      430.59      423.78     28.92 o 
   1   2   3     1861.34     1766.23     33.56 o 
   2   2   3      225.63      225.36     13.22 o 
   3   2   3     1999.01     2088.19     42.95 o 
   4   2   3      168.73      132.82     12.80 o 
   5   2   3       60.97       64.51     10.92 o 
   6   2   3      130.47      121.86     14.36 o 
   7   2   3       57.05       62.86     13.70 o 
   8   2   3        0.93       -9.16     10.20 o 
   9   2   3       15.34       21.18      8.47 o 
  -8   3   3       25.77       26.09     10.54 o 
  -7   3   3       22.49       11.35      8.11 o 
  -6   3   3       22.04       30.91      7.44 o 
  -5   3   3      709.69      661.50     30.51 o 
  -4   3   3      123.75       99.53     12.88 o 
  -3   3   3      688.04      683.12     27.27 o 
  -2   3   3      201.29      209.24     14.26 o 
  -1   3   3      799.77      748.90     25.72 o 
   0   3   3      935.00      511.05    392.62 o 
   1   3   3      331.75      272.70     16.58 o 
   2   3   3      208.36      222.54     15.20 o 
   3   3   3      107.72      108.33     12.15 o 
   4   3   3      167.91      191.91     16.67 o 
   5   3   3      217.50      169.18     19.30 o 
   6   3   3       29.57        7.51     10.29 o 
   7   3   3        6.27       -6.92      7.74 o 
   8   3   3       23.95       33.75      8.18 o 
  -8   4   3        5.30       10.39      6.90 o 
  -7   4   3       37.13       25.74     12.19 o 
  -6   4   3       16.52       27.70      9.64 o 
  -5   4   3       29.39       21.73     13.51 o 
  -4   4   3       30.76       20.78      8.80 o 
  -3   4   3      257.66      241.82     18.30 o 
  -2   4   3      564.67      518.69     25.86 o 
  -1   4   3       36.35       28.21      6.54 o 
   0   4   3      164.94      141.98     24.31 o 
   1   4   3       46.76       65.87      9.85 o 
   2   4   3      195.03      179.43     16.23 o 
   3   4   3       36.27       28.29      9.45 o 
   4   4   3       13.33       15.01      6.54 o 
   5   4   3      126.05      111.57     18.78 o 
   6   4   3       64.91       80.96     14.51 o 
   7   4   3       26.75       21.41      6.46 o 
  -7   5   3        9.60        8.45      9.91 o 
  -6   5   3        7.29        9.54      7.88 o 
  -5   5   3       39.90       32.93     10.54 o 
  -4   5   3      196.52      198.52     20.14 o 
  -3   5   3       92.62       94.43     15.20 o 
  -2   5   3        2.64        5.58      5.58 o 
  -1   5   3        1.15        1.34      4.87 o 
   0   5   3       49.36       45.98      7.17 o 
   1   5   3       32.89       36.89      9.16 o 
   2   5   3        0.15       -7.00      7.00 o 
   3   5   3       23.88        4.56      9.51 o 
   4   5   3      172.34      135.37     16.50 o 
   5   5   3       42.28       27.16     12.15 o 
   6   5   3       11.59       24.00      9.79 o 
  -5   6   3        2.28        0.00     10.14 o 
  -4   6   3       16.66        3.85     10.91 o 
  -3   6   3        1.42        0.00      7.72 o 
  -2   6   3       22.53       15.70     10.02 o 
  -1   6   3       72.15       59.49     13.70 o 
   0   6   3      109.91      100.03     11.43 o 
   1   6   3       21.01       12.00     10.43 o 
   2   6   3        9.28       10.64      7.53 o 
   3   6   3       21.64       29.84      7.46 o 
   4   6   3       13.78       21.89     10.71 o 
  -1   7   3        0.02       -9.83      9.83 o 
   0   7   3        6.84        0.72      4.82 o 
   1   7   3        0.79        6.34      9.68 o 
  -1  -7   4        3.04       -6.34     10.98 o 
   0  -7   4        7.71       16.85     10.55 o 
  -5  -6   4       53.98       62.02     16.79 o 
  -4  -6   4       81.79       79.19     19.42 o 
  -3  -6   4        0.48        0.00      6.32 o 
  -2  -6   4        9.98       15.81      8.05 o 
  -1  -6   4        4.09        6.86      5.42 o 
   0  -6   4       16.57       10.08      5.10 o 
   1  -6   4        6.37        0.00      7.38 o 
   2  -6   4       12.07       17.98      5.69 o 
   3  -6   4       59.71       37.80     12.53 o 
   4  -6   4       43.58       36.26     12.09 o 
  -7  -5   4        1.53       12.63      5.16 o 
  -6  -5   4        7.86       13.32     10.60 o 
  -5  -5   4       60.82       88.32     14.39 o 
  -4  -5   4      130.07      143.32     17.00 o 
  -3  -5   4       14.92       28.21      9.03 o 
  -2  -5   4      102.77       94.49     16.98 o 
  -1  -5   4       57.69       42.47     12.17 o 
   0  -5   4       60.83       60.41      8.40 o 
   1  -5   4       41.36       59.87     10.33 o 
   2  -5   4       39.03       31.99      9.85 o 
   3  -5   4        5.76       13.95      8.05 o 
   4  -5   4       37.41       52.00     11.75 o 
   5  -5   4       16.39       36.72      8.20 o 
   6  -5   4        1.59       10.14      8.36 o 
  -8  -4   4       24.56       37.22     10.14 o 
  -7  -4   4        3.89        5.50      8.39 o 
  -6  -4   4       18.95       26.03      9.49 o 
  -5  -4   4       72.48      111.68     13.21 o 
  -4  -4   4       57.68       41.76     11.67 o 
  -3  -4   4      233.99      272.77     20.66 o 
  -2  -4   4       82.36       85.54     12.11 o 
  -1  -4   4       34.63       38.41      9.43 o 
   0  -4   4       30.31       33.26      5.82 o 
   1  -4   4       32.99       24.00      7.88 o 
   2  -4   4       15.65       15.05      5.79 o 
   3  -4   4       83.46      107.04     13.86 o 
   4  -4   4      143.99      183.86     18.05 o 
   5  -4   4       60.89       52.96     13.03 o 
   6  -4   4       76.33       92.86     14.76 o 
   7  -4   4        3.21        7.90      9.26 o 
  -9  -3   4        0.59       10.62      4.75 o 
  -8  -3   4       12.27        5.58      8.51 o 
  -7  -3   4       34.84       19.40      8.85 o 
  -6  -3   4       26.60       23.90     10.23 o 
  -5  -3   4       40.92       35.46     11.14 o 
  -4  -3   4      122.74      142.06     14.13 o 
  -3  -3   4      330.70      370.98     19.42 o 
  -2  -3   4      479.24      590.07     23.31 o 
  -1  -3   4      303.66      356.66     17.59 o 
   0  -3   4      526.66      548.01     15.30 o 
   1  -3   4      423.46      431.22     19.36 o 
   2  -3   4       63.90       79.77      9.85 o 
   3  -3   4      387.56      429.72     22.50 o 
   4  -3   4       91.14      112.68     12.78 o 
   5  -3   4      117.65       77.37     13.74 o 
   6  -3   4       14.99       27.62      8.41 o 
   7  -3   4       11.69       12.34      6.36 o 
   8  -3   4        4.00        6.06      9.26 o 
  -9  -2   4       16.81       31.59      9.26 o 
  -8  -2   4       23.82       23.84     10.50 o 
  -7  -2   4       83.95       93.47     14.16 o 
  -6  -2   4       66.07       65.91     10.02 o 
  -5  -2   4        6.33        6.31      5.16 o 
  -4  -2   4       32.13       41.59      7.46 o 
  -3  -2   4       46.52       57.42      8.13 o 
  -2  -2   4      487.03      514.32     19.07 o 
  -1  -2   4      406.54      510.66     18.07 o 
   0  -2   4     1007.59     1042.53     36.29 o 
   1  -2   4      449.32      544.49     18.90 o 
   2  -2   4       64.26       75.78      8.07 o 
   3  -2   4      117.71      123.58     12.67 o 
   4  -2   4       73.87       71.99     10.58 o 
   5  -2   4      189.57      158.91     18.48 o 
   6  -2   4      134.53      108.69     16.21 o 
   7  -2   4        3.20        0.00      9.66 o 
   8  -2   4        3.21        1.86      9.33 o 
  -9  -1   4       40.07       28.27     13.45 o 
  -8  -1   4       51.84       30.63     11.29 o 
  -7  -1   4        3.98       -1.36      7.36 o 
  -6  -1   4      519.90      521.47     27.16 o 
  -5  -1   4      411.01      446.38     23.21 o 
  -4  -1   4      108.33      117.76     10.87 o 
  -3  -1   4     1208.77     1237.54     28.46 o 
  -2  -1   4      993.83     1017.78     22.73 o 
  -1  -1   4      293.38      317.26     11.69 o 
   0  -1   4      534.09      499.15     10.23 o 
   1  -1   4      212.43      217.96     10.50 o 
   2  -1   4      682.38      746.00     21.06 o 
   3  -1   4     3631.06     3780.42     53.44 o 
   4  -1   4      223.45      222.69     15.93 o 
   5  -1   4      185.17      167.26     15.91 o 
   6  -1   4       13.60        2.55      7.23 o 
   7  -1   4      202.21      193.96     20.78 o 
   8  -1   4        1.55       -8.89      8.89 o 
   9  -1   4       37.15       31.01     13.88 o 
  -9   0   4        1.97       25.99      6.94 o 
  -8   0   4        0.27        0.00      6.71 o 
  -7   0   4        5.22       12.02      5.17 o 
  -6   0   4       19.96       16.66      7.46 o 
  -5   0   4       98.23      117.95     11.48 o 
  -4   0   4       67.87       75.21      9.08 o 
  -3   0   4      776.71      820.23     21.85 o 
  -2   0   4      131.63      118.70      7.99 o 
  -1   0   4      567.04      557.56     14.13 o 
   0   0   4     1452.54     1353.31     41.46 o 
   1   0   4      679.57      745.60     17.33 o 
   2   0   4      131.92      144.46      9.62 o 
   3   0   4       30.34       40.84      6.71 o 
   4   0   4        6.43       12.52      5.60 o 
   5   0   4       19.27       17.52      7.07 o 
   6   0   4      165.35      179.57     17.56 o 
   7   0   4        0.00       13.36      5.75 o 
   8   0   4        3.00       13.99      9.89 o 
   9   0   4        6.95       16.31      7.63 o 
  -9   1   4       40.56       39.65     13.49 o 
  -8   1   4       52.98       59.78     11.31 o 
  -7   1   4        3.83        2.74      6.11 o 
  -6   1   4      514.90      520.42     27.31 o 
  -5   1   4      418.44      417.48     21.70 o 
  -4   1   4      117.63      103.61     11.04 o 
  -3   1   4     1201.88     1133.45     27.62 o 
  -2   1   4     1021.83      983.84     22.88 o 
  -1   1   4      306.18      322.28     12.21 o 
   0   1   4      532.70      517.48     14.68 o 
   1   1   4      200.67      203.56     10.37 o 
   2   1   4      697.60      736.57     21.24 o 
   3   1   4     3611.56     3705.75     53.70 o 
   4   1   4      223.29      222.42     15.52 o 
   5   1   4      191.40      161.21     15.51 o 
   6   1   4       13.60       11.54      6.65 o 
   7   1   4      201.59      217.13     19.97 o 
   8   1   4        1.55        0.00      8.72 o 
   9   1   4       37.09       43.51     11.90 o 
  -9   2   4       16.16       17.84      9.08 o 
  -8   2   4       22.88       25.66      9.83 o 
  -7   2   4       82.62       70.42     15.24 o 
  -6   2   4       64.79       47.47     10.75 o 
  -5   2   4        7.02        9.51      4.85 o 
  -4   2   4       33.43       36.47      7.17 o 
  -3   2   4       45.08       56.23      7.46 o 
  -2   2   4      484.76      462.34     18.02 o 
  -1   2   4      406.57      406.49     16.23 o 
   0   2   4     1017.51      989.01     18.46 o 
   1   2   4      448.60      444.50     17.56 o 
   2   2   4       66.42       56.31      8.15 o 
   3   2   4      117.30      126.50     11.04 o 
   4   2   4       76.77       59.40     10.29 o 
   5   2   4      187.52      167.74     15.95 o 
   6   2   4      131.16      153.25     16.73 o 
   7   2   4        3.27        4.85      7.40 o 
   8   2   4        3.52        0.00      9.18 o 
  -8   3   4       12.92       22.41      9.14 o 
  -7   3   4       34.61       37.41     11.84 o 
  -6   3   4       24.27       18.38      7.88 o 
  -5   3   4       42.35       39.37      9.20 o 
  -4   3   4      127.62      107.46     13.07 o 
  -3   3   4      322.19      321.82     19.38 o 
  -2   3   4      467.51      472.79     21.31 o 
  -1   3   4      296.83      319.86     16.77 o 
   0   3   4      519.24      336.27    165.35 o 
   1   3   4      429.01      398.69     19.65 o 
   2   3   4       66.35       65.45      8.62 o 
   3   3   4      378.83      361.88     21.10 o 
   4   3   4       89.36      114.38     12.57 o 
   5   3   4      123.20      117.99     14.57 o 
   6   3   4       15.12       16.96      9.87 o 
   7   3   4       12.65       21.26      6.13 o 
   8   3   4        4.10        0.00      4.96 o 
  -8   4   4       24.26       24.97      8.84 o 
  -7   4   4        4.10        9.22      7.61 o 
  -6   4   4       18.80       11.46      9.97 o 
  -5   4   4       73.79       55.49     13.55 o 
  -4   4   4       57.15       42.01      9.28 o 
  -3   4   4      229.33      205.98     17.02 o 
  -2   4   4       82.98       66.95     11.60 o 
  -1   4   4       34.65       16.04      8.49 o 
   0   4   4       28.70       26.36      5.84 o 
   1   4   4       33.26       29.52      8.26 o 
   2   4   4       14.25        9.30      5.92 o 
   3   4   4       83.76       66.99     11.10 o 
   4   4   4      146.85      138.59     14.76 o 
   5   4   4       59.96       50.12     11.71 o 
   6   4   4       75.94       82.82     13.53 o 
   7   4   4        3.23        1.99      7.17 o 
  -7   5   4        1.58       -6.36      8.22 o 
  -6   5   4        7.36        9.58      6.36 o 
  -5   5   4       60.26       54.07     13.63 o 
  -4   5   4      129.62       91.33     14.95 o 
  -3   5   4       14.13       11.94      6.67 o 
  -2   5   4      102.41      100.53     13.36 o 
  -1   5   4       59.49       68.67     12.29 o 
   0   5   4       59.25       65.85      9.54 o 
   1   5   4       41.43       47.42     10.06 o 
   2   5   4       37.78       39.37      9.10 o 
   3   5   4        5.43        3.10      5.83 o 
   4   5   4       36.63       32.03     11.06 o 
   5   5   4       17.22       12.94     10.29 o 
   6   5   4        1.57        6.11      7.90 o 
  -5   6   4       54.11       41.63     12.82 o 
  -4   6   4       81.60       73.83     15.29 o 
  -3   6   4        0.38        7.34      5.81 o 
  -2   6   4       10.23        8.82      3.95 o 
  -1   6   4        4.34       13.78      6.44 o 
   0   6   4       16.30        6.85     10.28 o 
   1   6   4        6.53       10.45      8.53 o 
   2   6   4       11.35       18.02      8.45 o 
   3   6   4       59.70       45.52     14.70 o 
   4   6   4       43.84       36.43     13.11 o 
  -1   7   4        3.09        4.24     13.07 o 
   0   7   4        8.01        7.41      6.33 o 
  -5  -6   5       34.47       41.69     15.60 o 
  -4  -6   5        9.03       25.38      9.76 o 
  -3  -6   5        9.99        0.00      9.07 o 
  -2  -6   5        4.98        7.13      8.36 o 
  -1  -6   5        8.00       13.97      6.54 o 
   0  -6   5        8.55        7.26      4.69 o 
   1  -6   5       18.27       19.49     10.48 o 
   2  -6   5       10.10       18.34      7.34 o 
   3  -6   5        3.09      -11.08     11.08 o 
   4  -6   5        7.56       41.09     10.48 o 
  -7  -5   5        7.33       14.82      7.63 o 
  -6  -5   5       14.79       15.35      9.77 o 
  -5  -5   5       82.62       89.24     16.33 o 
  -4  -5   5       14.25        1.61      8.07 o 
  -3  -5   5       18.16       22.64      8.66 o 
  -2  -5   5      124.67      158.08     17.36 o 
  -1  -5   5       35.25       32.20     10.20 o 
   0  -5   5       62.63       60.03      8.22 o 
   1  -5   5        3.45       -1.42      5.88 o 
   2  -5   5       65.19       77.55     12.99 o 
   3  -5   5       64.53       57.21     12.92 o 
   4  -5   5      224.04      242.34     25.43 o 
   5  -5   5       11.76       20.68      9.01 o 
   6  -5   5        5.52       26.93      9.03 o 
  -8  -4   5       10.50        8.32     12.11 o 
  -7  -4   5        4.76       -5.54      8.45 o 
  -6  -4   5        6.09       -9.85      9.85 o 
  -5  -4   5      124.71      149.82     17.25 o 
  -4  -4   5      214.29      222.92     19.22 o 
  -3  -4   5      309.93      358.85     22.73 o 
  -2  -4   5      158.02      167.55     15.16 o 
  -1  -4   5       10.64        8.80      7.28 o 
   0  -4   5        4.98        3.59      4.03 o 
   1  -4   5        9.13       -2.26      8.61 o 
   2  -4   5       49.60       65.87     10.23 o 
   3  -4   5       12.41        7.80      6.36 o 
   4  -4   5       23.36       22.98     10.35 o 
   5  -4   5       25.84       33.64     10.00 o 
   6  -4   5       13.87       16.20      8.24 o 
   7  -4   5        6.04       24.28      8.59 o 
  -8  -3   5       12.09        7.47      8.76 o 
  -7  -3   5       77.04       91.29     14.59 o 
  -6  -3   5       78.48       92.44     13.42 o 
  -5  -3   5       66.56       72.05     11.25 o 
  -4  -3   5       49.05       56.77      8.74 o 
  -3  -3   5      286.67      293.49     18.02 o 
  -2  -3   5      690.76      806.74     28.12 o 
  -1  -3   5        0.77       -1.69      3.35 o 
   0  -3   5      396.80      442.20     25.85 o 
   1  -3   5       95.31      117.99     11.23 o 
   2  -3   5       57.92       60.83      8.61 o 
   3  -3   5       51.98       82.93     10.08 o 
   4  -3   5       96.94      124.33     13.61 o 
   5  -3   5        1.43       -1.38      7.44 o 
   6  -3   5        4.45       -1.59      8.53 o 
   7  -3   5       30.14       30.80     10.71 o 
   8  -3   5       18.90       22.77      9.93 o 
  -9  -2   5        4.18       -5.94      7.67 o 
  -8  -2   5       66.86       70.24     13.82 o 
  -7  -2   5        4.12        0.00      7.23 o 
  -6  -2   5      223.13      225.59     19.97 o 
  -5  -2   5       63.80       72.91     10.62 o 
  -4  -2   5      266.98      284.10     18.27 o 
  -3  -2   5      223.59      258.90     15.18 o 
  -2  -2   5       40.39       31.22      6.78 o 
  -1  -2   5       16.81        6.23      4.48 o 
   0  -2   5      125.33      135.63      7.14 o 
   1  -2   5      554.41      666.43     21.75 o 
   2  -2   5       46.51       50.45      7.42 o 
   3  -2   5       15.72        7.92      5.48 o 
   4  -2   5       45.80       56.90      9.54 o 
   5  -2   5      162.94      158.14     17.81 o 
   6  -2   5       48.56       56.98     10.27 o 
   7  -2   5       27.31       16.58      8.78 o 
   8  -2   5       20.08       11.52     12.44 o 
  -9  -1   5        7.14        9.47      9.07 o 
  -8  -1   5        2.82       -8.11      9.87 o 
  -7  -1   5       58.29       64.82     10.04 o 
  -6  -1   5       89.08       91.71     13.09 o 
  -5  -1   5        0.09       -0.96      3.99 o 
  -4  -1   5      564.90      566.72     22.23 o 
  -3  -1   5       44.81       38.73      5.71 o 
  -2  -1   5     2189.63     2310.61     35.96 o 
  -1  -1   5       39.61       40.11      5.37 o 
   0  -1   5      672.72      639.65     12.37 o 
   1  -1   5     1072.44     1061.73     24.26 o 
   2  -1   5       52.67       54.91      6.73 o 
   3  -1   5     1792.35     1817.12     38.79 o 
   4  -1   5      518.97      538.13     23.75 o 
   5  -1   5      291.80      296.63     20.68 o 
   6  -1   5      150.22      118.24     15.20 o 
   7  -1   5       26.11       34.44      7.34 o 
   8  -1   5        3.92       12.80      7.97 o 
   9  -1   5       21.61       48.78     11.42 o 
  -9   0   5        0.03        7.46      5.88 o 
  -8   0   5       91.09       93.97     14.51 o 
  -7   0   5        0.03       -6.75      6.75 o 
  -6   0   5      341.65      383.53     23.38 o 
  -5   0   5       93.95      106.91     10.71 o 
  -4   0   5      204.46      188.77     13.40 o 
  -3   0   5       59.01       64.61      7.47 o 
  -2   0   5     1271.65     1288.19     25.57 o 
  -1   0   5      844.47      793.57     18.17 o 
   0   0   5       58.79       72.34      4.43 o 
   1   0   5      198.29      211.29     10.54 o 
   2   0   5        6.42       12.48      4.54 o 
   3   0   5     2159.87     2268.33     42.43 o 
   4   0   5      123.44      130.46     12.21 o 
   5   0   5      102.85       86.50     12.23 o 
   6   0   5       36.52       42.80      9.26 o 
   7   0   5       71.73       85.98     13.74 o 
   8   0   5       19.44       18.00     11.38 o 
   9   0   5        0.46        8.38      6.61 o 
  -9   1   5        6.84       18.96      7.59 o 
  -8   1   5        2.72        6.50      7.63 o 
  -7   1   5       56.68       45.62     10.45 o 
  -6   1   5       91.48       66.31     10.46 o 
  -5   1   5        0.13        0.00      4.75 o 
  -4   1   5      587.72      538.45     22.46 o 
  -3   1   5       45.73       42.11      6.32 o 
  -2   1   5     2218.16     2132.59     35.15 o 
  -1   1   5       39.07       50.85      6.23 o 
   0   1   5      662.51      613.74     12.39 o 
   1   1   5     1080.86     1014.35     23.79 o 
   2   1   5       48.49       49.45      6.65 o 
   3   1   5     1803.67     1736.14     38.66 o 
   4   1   5      514.57      469.97     23.33 o 
   5   1   5      289.52      273.75     19.13 o 
   6   1   5      148.01      166.32     16.89 o 
   7   1   5       25.95       25.09      9.14 o 
   8   1   5        3.68       20.16      8.80 o 
   9   1   5       21.49       27.62     12.92 o 
  -9   2   5        4.08        7.95      9.33 o 
  -8   2   5       69.39       36.15     14.91 o 
  -7   2   5        4.00        2.95      7.55 o 
  -6   2   5      223.96      210.16     18.51 o 
  -5   2   5       63.39       50.64      9.08 o 
  -4   2   5      272.17      275.47     17.96 o 
  -3   2   5      225.35      229.00     15.41 o 
  -2   2   5       36.10       30.68      6.36 o 
  -1   2   5       16.16       11.86      4.89 o 
   0   2   5      122.52      123.29      6.83 o 
   1   2   5      554.48      555.89     20.93 o 
   2   2   5       46.63       48.30      6.84 o 
   3   2   5       14.71       10.58      6.11 o 
   4   2   5       44.42       35.30      8.30 o 
   5   2   5      165.33      131.86     16.66 o 
   6   2   5       48.19       47.17     12.38 o 
   7   2   5       26.50       23.31     10.25 o 
   8   2   5       20.67       28.90      8.84 o 
  -8   3   5       11.62        7.51      8.80 o 
  -7   3   5       75.93       73.79     13.63 o 
  -6   3   5       77.07       58.65     10.41 o 
  -5   3   5       66.49       61.25     10.68 o 
  -4   3   5       44.99       27.45      8.99 o 
  -3   3   5      283.00      298.07     18.21 o 
  -2   3   5      691.08      714.32     26.95 o 
  -1   3   5        0.63        3.37      4.47 o 
   0   3   5      394.94      362.65     48.79 o 
   1   3   5       96.22       95.41     11.96 o 
   2   3   5       54.65       40.04      8.41 o 
   3   3   5       54.19       41.61      8.05 o 
   4   3   5       97.78       93.36     13.22 o 
   5   3   5        1.82        0.00      5.88 o 
   6   3   5        3.77       -4.77      8.26 o 
   7   3   5       30.67       47.34      9.28 o 
   8   3   5       19.55       27.04     11.58 o 
  -8   4   5       11.16        0.00     11.46 o 
  -7   4   5        4.69        3.72      6.96 o 
  -6   4   5        6.80       -3.32      7.76 o 
  -5   4   5      124.32      105.01     15.29 o 
  -4   4   5      215.94      178.90     17.40 o 
  -3   4   5      307.09      265.39     21.01 o 
  -2   4   5      155.22      139.66     13.24 o 
  -1   4   5       11.45       20.95      6.13 o 
   0   4   5        5.34        4.70      4.39 o 
   1   4   5        9.56       14.70      6.88 o 
   2   4   5       49.78       44.43      9.37 o 
   3   4   5       12.42       10.45      6.65 o 
   4   4   5       24.17       11.54      8.89 o 
   5   4   5       26.47       27.39      7.72 o 
   6   4   5       13.88       10.85     10.85 o 
   7   4   5        5.80       10.18      8.39 o 
  -6   5   5       14.82        7.72      9.07 o 
  -5   5   5       83.75       59.91     15.97 o 
  -4   5   5       15.15       16.23      5.14 o 
  -3   5   5       17.45       15.16      8.84 o 
  -2   5   5      121.79      119.75     14.51 o 
  -1   5   5       35.29       22.44     12.23 o 
   0   5   5       61.67       62.71      7.96 o 
   1   5   5        3.61        8.57      3.51 o 
   2   5   5       64.66       70.26     12.06 o 
   3   5   5       64.52       31.89     11.27 o 
   4   5   5      223.53      195.13     21.91 o 
   5   5   5       11.62       13.22      9.45 o 
   6   5   5        5.70        6.25     13.01 o 
  -5   6   5       34.64       23.10     13.44 o 
  -4   6   5        9.03       -1.95     10.58 o 
  -3   6   5       10.28        5.58      8.53 o 
  -2   6   5        5.12       14.30      6.69 o 
  -1   6   5        8.45        3.51      8.93 o 
   0   6   5        8.51       19.64      5.86 o 
   1   6   5       17.69        5.33      9.22 o 
   2   6   5       10.33       18.38      9.74 o 
   3   6   5        3.10       -3.87     12.23 o 
   4   6   5        7.75       10.33     11.12 o 
  -5  -6   6       15.37       18.97      9.66 o 
  -4  -6   6        6.48       13.86      9.89 o 
  -3  -6   6       13.11       31.97      9.03 o 
  -2  -6   6        5.60        3.62      9.26 o 
  -1  -6   6       41.88       44.52     11.67 o 
   0  -6   6       18.25       28.48     23.14 o 
   1  -6   6       20.11       29.02      9.60 o 
   2  -6   6        5.18        0.00      9.20 o 
   3  -6   6       94.95      126.32     16.52 o 
   4  -6   6       35.27       37.83     10.29 o 
  -6  -5   6       14.01       36.86     11.81 o 
  -5  -5   6        0.77        1.78      9.89 o 
  -4  -5   6        8.03       11.48      7.15 o 
  -3  -5   6       29.90       46.19      9.99 o 
  -2  -5   6      117.86      122.09     17.59 o 
  -1  -5   6       57.44       79.00     12.76 o 
   0  -5   6      101.96      108.88     22.34 o 
   1  -5   6       17.82       22.04      8.43 o 
   2  -5   6        5.26       19.97      7.69 o 
   3  -5   6        7.16       14.72      6.32 o 
   4  -5   6        3.50        5.31      6.84 o 
   5  -5   6        0.10      -10.39     10.39 o 
   6  -5   6       11.93       19.11      9.74 o 
  -8  -4   6        3.74        4.20      9.37 o 
  -7  -4   6        0.12        5.60      7.23 o 
  -6  -4   6       56.93       76.57     15.06 o 
  -5  -4   6       23.16       11.96      8.45 o 
  -4  -4   6       56.06       59.66     11.67 o 
  -3  -4   6        8.99       12.50      7.28 o 
  -2  -4   6       50.78       47.03     11.04 o 
  -1  -4   6      315.21      334.81     21.60 o 
   0  -4   6       61.45       60.88      6.78 o 
   1  -4   6      261.15      248.89     18.71 o 
   2  -4   6      104.86      118.22     13.57 o 
   3  -4   6       44.16       41.82     10.00 o 
   4  -4   6      128.29      127.80     15.58 o 
   5  -4   6       57.19       71.11     15.24 o 
   6  -4   6       16.88       20.37     10.96 o 
   7  -4   6       11.78       20.80      8.32 o 
  -8  -3   6        0.24        3.78      5.33 o 
  -7  -3   6       21.52        3.30     10.94 o 
  -6  -3   6       59.92       49.14     14.45 o 
  -5  -3   6       40.94       50.77      8.61 o 
  -4  -3   6        8.83        4.48      5.94 o 
  -3  -3   6      418.00      476.49     22.87 o 
  -2  -3   6       64.39       67.66      8.55 o 
  -1  -3   6      730.33      809.92     27.64 o 
   0  -3   6       21.89       24.68      4.48 o 
   1  -3   6       33.28       27.73      8.78 o 
   2  -3   6      381.18      442.87     22.31 o 
   3  -3   6       22.17       13.38      8.64 o 
   4  -3   6      148.62      141.06     15.31 o 
   5  -3   6      158.77      154.80     17.19 o 
   6  -3   6       33.17       26.18     12.46 o 
   7  -3   6       15.97        7.47      9.87 o 
   8  -3   6       32.44       48.91     14.59 o 
  -9  -2   6       66.54       73.85     16.33 o 
  -8  -2   6       14.54       13.84      8.82 o 
  -7  -2   6       33.77       28.39      9.08 o 
  -6  -2   6      173.77      193.92     17.84 o 
  -5  -2   6      163.43      157.39     15.22 o 
  -4  -2   6      818.04      913.97     31.91 o 
  -3  -2   6      982.18     1088.96     31.34 o 
  -2  -2   6     2047.36     2381.58     42.86 o 
  -1  -2   6      686.46      781.61     23.77 o 
   0  -2   6      729.00      777.46     16.91 o 
   1  -2   6      723.19      749.68     24.57 o 
   2  -2   6       89.75      107.04     10.50 o 
   3  -2   6       86.43      109.46     11.35 o 
   4  -2   6      170.95      146.05     15.64 o 
   5  -2   6      206.23      226.31     18.34 o 
   6  -2   6      103.82      102.10     14.28 o 
   7  -2   6       19.88        8.57      9.24 o 
   8  -2   6        6.93       15.81     10.08 o 
  -9  -1   6        1.54        0.00     10.45 o 
  -8  -1   6        8.16       11.48      5.90 o 
  -7  -1   6      125.69      116.19     14.47 o 
  -6  -1   6       45.02       39.12      9.41 o 
  -5  -1   6       19.92       11.94      7.70 o 
  -4  -1   6      423.62      450.10     20.45 o 
  -3  -1   6      452.06      522.83     20.39 o 
  -2  -1   6     1418.86     1496.95     30.51 o 
  -1  -1   6       39.42       42.20      5.83 o 
   0  -1   6     1545.99     1487.97     50.00 o 
   1  -1   6       55.27       55.20      7.09 o 
   2  -1   6     1387.93     1364.72     31.95 o 
   3  -1   6      245.85      250.69     15.54 o 
   4  -1   6      179.17      167.07     14.51 o 
   5  -1   6       34.06       29.29      8.68 o 
   6  -1   6       80.21       77.55     11.90 o 
   7  -1   6       34.63       61.66     10.75 o 
   8  -1   6       16.81       18.88      9.99 o 
  -9   0   6       26.66       33.81     13.01 o 
  -8   0   6       30.97        3.22      9.93 o 
  -7   0   6       71.45       93.09     13.13 o 
  -6   0   6       20.67       13.84      7.99 o 
  -5   0   6      345.13      401.22     20.85 o 
  -4   0   6      174.99      136.58     11.90 o 
  -3   0   6      603.15      610.06     20.58 o 
  -2   0   6       19.11       12.82      3.93 o 
  -1   0   6       48.38       44.68      4.87 o 
   0   0   6     1382.94     1224.77     34.64 o 
   1   0   6      313.18      310.63     13.57 o 
   2   0   6      612.42      629.61     21.03 o 
   3   0   6      434.44      423.71     19.61 o 
   4   0   6       24.29       16.10      6.90 o 
   5   0   6        0.64       10.25      3.41 o 
   6   0   6        0.11        1.36      4.89 o 
   7   0   6       19.19       25.47      9.28 o 
   8   0   6        0.00        9.30      6.17 o 
  -9   1   6        1.48       24.84      6.88 o 
  -8   1   6        8.09       11.50      5.92 o 
  -7   1   6      126.96      116.45     16.06 o 
  -6   1   6       45.97       47.53      9.95 o 
  -5   1   6       20.92       19.97      5.10 o 
  -4   1   6      417.66      469.84     20.99 o 
  -3   1   6      446.24      484.35     19.24 o 
  -2   1   6     1432.52     1358.32     29.84 o 
  -1   1   6       41.78       39.12      5.39 o 
   0   1   6     1581.84     1449.51     65.69 o 
   1   1   6       55.86       51.17      6.94 o 
   2   1   6     1385.85     1346.86     31.74 o 
   3   1   6      247.80      260.12     15.93 o 
   4   1   6      183.25      181.23     15.95 o 
   5   1   6       34.18       30.51      7.78 o 
   6   1   6       81.14       52.69     13.30 o 
   7   1   6       34.58       40.63      9.89 o 
   8   1   6       16.43       34.04      8.03 o 
  -9   2   6       65.48       46.09     13.74 o 
  -8   2   6       14.93       22.60      8.70 o 
  -7   2   6       33.30       40.52      8.62 o 
  -6   2   6      174.80      174.14     17.46 o 
  -5   2   6      169.80      142.65     13.68 o 
  -4   2   6      816.46      816.96     29.80 o 
  -3   2   6      979.74      940.75     29.57 o 
  -2   2   6     2061.06     2102.85     41.76 o 
  -1   2   6      692.48      665.08     22.44 o 
   0   2   6      742.95      780.39     17.04 o 
   1   2   6      725.39      756.33     25.01 o 
   2   2   6       83.50       92.65     10.16 o 
   3   2   6       85.65       87.23     10.91 o 
   4   2   6      165.55      151.99     15.20 o 
   5   2   6      204.42      220.72     18.71 o 
   6   2   6      102.62      106.87     14.99 o 
   7   2   6       20.86       18.92      8.24 o 
   8   2   6        7.06       19.84     10.50 o 
  -8   3   6        0.18       -8.26      8.26 o 
  -7   3   6       20.90       16.60      7.78 o 
  -6   3   6       60.41       74.15     12.59 o 
  -5   3   6       42.01       34.48      7.34 o 
  -4   3   6        8.31        7.90      4.93 o 
  -3   3   6      416.47      405.19     21.73 o 
  -2   3   6       67.91       61.47      8.84 o 
  -1   3   6      731.34      788.23     28.60 o 
   0   3   6       25.14       33.72      7.49 o 
   1   3   6       32.16       23.13      7.23 o 
   2   3   6      383.05      362.57     20.89 o 
   3   3   6       23.48       29.08      8.38 o 
   4   3   6      151.93      160.61     17.58 o 
   5   3   6      160.39      164.14     17.63 o 
   6   3   6       32.13       11.50     11.50 o 
   7   3   6       16.11       18.76      5.94 o 
  -8   4   6        3.60       14.76      7.61 o 
  -7   4   6        0.19        1.88      9.39 o 
  -6   4   6       57.72       35.19     13.91 o 
  -5   4   6       23.34       22.58     10.10 o 
  -4   4   6       56.35       53.21     11.33 o 
  -3   4   6        8.31        3.78      7.21 o 
  -2   4   6       53.91       57.86     10.08 o 
  -1   4   6      316.73      314.00     20.34 o 
   0   4   6       61.39       41.92      7.44 o 
   1   4   6      260.51      229.23     18.76 o 
   2   4   6      101.51       81.07     12.90 o 
   3   4   6       44.79       44.68     10.22 o 
   4   4   6      127.74      108.96     16.83 o 
   5   4   6       55.79       51.52     13.61 o 
   6   4   6       16.51        5.58      9.68 o 
   7   4   6       12.09       20.91      9.81 o 
  -6   5   6       13.99        7.82      6.17 o 
  -5   5   6        0.95       -7.78      7.78 o 
  -4   5   6        8.05        6.61      7.74 o 
  -3   5   6       29.20       24.76      7.26 o 
  -2   5   6      116.78       87.13     15.28 o 
  -1   5   6       58.63       54.72     12.38 o 
   0   5   6      103.87       96.65     10.88 o 
   1   5   6       17.74       16.18      7.92 o 
   2   5   6        5.47        9.24      7.53 o 
   3   5   6        7.15        3.28      7.34 o 
   4   5   6        3.93        7.09      8.32 o 
   5   5   6        0.07        3.87      7.26 o 
  -5   6   6       15.50        8.49      9.97 o 
  -4   6   6        6.25        5.98      9.12 o 
  -3   6   6       13.16       17.00      8.66 o 
  -2   6   6        5.60       10.92      6.31 o 
  -1   6   6       42.30       30.36     12.25 o 
   0   6   6       18.30       27.04      6.73 o 
   1   6   6       20.29       19.97     10.73 o 
   2   6   6        5.32       -7.53      9.58 o 
   3   6   6       95.78      112.85     17.82 o 
   4   6   6       35.14        8.45     13.36 o 
  -4  -6   7        2.10       -6.04      9.22 o 
  -3  -6   7       18.27       32.58     12.27 o 
  -2  -6   7       13.89       12.98     11.27 o 
  -1  -6   7       42.68       30.99      9.81 o 
   0  -6   7        7.05       13.19      6.39 o 
   1  -6   7        0.02       -3.72      7.44 o 
   2  -6   7       34.81       44.31     13.21 o 
   3  -6   7       25.50       38.49      8.84 o 
  -6  -5   7        8.35        5.90      9.03 o 
  -5  -5   7       10.77       21.68      8.85 o 
  -4  -5   7        9.83       11.73      8.38 o 
  -3  -5   7       33.94       31.55     10.46 o 
  -2  -5   7       37.66       46.86     11.21 o 
  -1  -5   7       65.70       72.52     13.65 o 
   0  -5   7      109.29      104.68     11.55 o 
   1  -5   7       41.76       37.95      8.45 o 
   2  -5   7        9.58       12.69      7.09 o 
   3  -5   7       45.37       55.72     10.54 o 
   4  -5   7       10.84       -3.64      9.64 o 
   5  -5   7       18.81        9.93     12.73 o 
  -8  -4   7        6.83       29.65      9.47 o 
  -7  -4   7       21.32       24.59     11.50 o 
  -6  -4   7       10.90       16.94      6.78 o 
  -5  -4   7       54.95       67.20     12.59 o 
  -4  -4   7        1.76       13.91      8.11 o 
  -3  -4   7       44.05       39.94      9.03 o 
  -2  -4   7      257.17      295.04     20.76 o 
  -1  -4   7      493.48      515.65     26.05 o 
   0  -4   7       37.83       41.60     10.66 o 
   1  -4   7       33.51       25.74      8.76 o 
   2  -4   7      163.91      176.54     17.02 o 
   3  -4   7       54.24       73.04     12.25 o 
   4  -4   7       41.56       46.29     11.94 o 
   5  -4   7       12.30       -1.71     10.96 o 
   6  -4   7        3.03       11.46      8.11 o 
  -8  -3   7       42.00       41.95     14.53 o 
  -7  -3   7       76.19       68.75     13.51 o 
  -6  -3   7       80.73       92.96     14.22 o 
  -5  -3   7       16.10       15.64      7.13 o 
  -4  -3   7       19.50        8.13      9.07 o 
  -3  -3   7       57.33       45.17      8.97 o 
  -2  -3   7       32.07       35.09      7.17 o 
  -1  -3   7       23.82       32.79      6.42 o 
   0  -3   7      144.59      164.33     29.94 o 
   1  -3   7      138.70      141.33     12.73 o 
   2  -3   7       10.10       11.65      6.78 o 
   3  -3   7       77.57       85.67     12.25 o 
   4  -3   7       49.02       34.29     11.35 o 
   5  -3   7      104.75      123.93     17.86 o 
   6  -3   7       32.90       44.12     11.25 o 
   7  -3   7       41.58       27.01     13.65 o 
  -9  -2   7       26.24       46.38     11.94 o 
  -8  -2   7        4.65        7.01      7.01 o 
  -7  -2   7      114.55      111.09     15.45 o 
  -6  -2   7        2.48        3.95      7.55 o 
  -5  -2   7      552.91      611.32     27.22 o 
  -4  -2   7       38.40       48.28      7.70 o 
  -3  -2   7      229.83      220.64     15.22 o 
  -2  -2   7      475.84      512.00     20.97 o 
  -1  -2   7      488.96      508.04     20.58 o 
   0  -2   7      518.74      534.03     14.82 o 
   1  -2   7      286.88      270.91     15.60 o 
   2  -2   7      440.69      462.15     21.33 o 
   3  -2   7      226.38      265.58     17.69 o 
   4  -2   7      335.69      331.69     22.39 o 
   5  -2   7       23.99       38.66      9.14 o 
   6  -2   7       56.64       60.12     11.00 o 
   7  -2   7        7.62       10.66      8.70 o 
   8  -2   7       29.23       34.71     11.00 o 
  -9  -1   7        4.89        0.00      8.18 o 
  -8  -1   7        9.00       23.29      7.44 o 
  -7  -1   7       28.26       37.12     11.23 o 
  -6  -1   7       12.95        3.66      6.32 o 
  -5  -1   7       78.30       91.88     10.06 o 
  -4  -1   7      235.50      240.94     16.83 o 
  -3  -1   7      119.08      118.20     10.69 o 
  -2  -1   7      667.82      734.39     22.56 o 
  -1  -1   7      248.12      229.44     12.86 o 
   0  -1   7      193.55      179.16      7.80 o 
   1  -1   7      662.51      638.25     21.62 o 
   2  -1   7      294.90      293.97     16.52 o 
   3  -1   7      112.36       98.40     11.38 o 
   4  -1   7       71.58       54.45      9.12 o 
   5  -1   7       65.72       74.10     12.48 o 
   6  -1   7       51.59       46.32     11.94 o 
   7  -1   7        2.46       10.12      5.85 o 
   8  -1   7        7.32       11.71      9.56 o 
  -9   0   7       25.66       -3.79     11.08 o 
  -8   0   7       78.37       52.30     13.47 o 
  -7   0   7       33.55       30.74      9.47 o 
  -6   0   7        4.43       -3.56      6.80 o 
  -5   0   7       61.94       72.83      8.87 o 
  -4   0   7        5.98       14.18      5.35 o 
  -3   0   7        6.91        9.81      3.97 o 
  -2   0   7      435.94      380.50     15.75 o 
  -1   0   7      792.26      736.88     20.76 o 
   0   0   7      917.18      908.05     16.73 o 
   1   0   7      915.23      899.35     24.55 o 
   2   0   7      102.68       87.44      9.30 o 
   3   0   7        1.85        7.63      4.87 o 
   4   0   7      750.11      792.69     30.32 o 
   5   0   7       57.41       56.50     11.35 o 
   6   0   7      176.40      155.82     19.11 o 
   7   0   7        0.44        1.65      5.98 o 
   8   0   7       11.56        3.85      8.61 o 
  -9   1   7        4.70        1.94     10.75 o 
  -8   1   7        8.62       11.67      7.26 o 
  -7   1   7       27.80       38.64      8.93 o 
  -6   1   7       12.91       10.98      5.60 o 
  -5   1   7       78.42       74.56     10.75 o 
  -4   1   7      235.49      242.55     15.93 o 
  -3   1   7      119.71      106.62     10.31 o 
  -2   1   7      672.16      742.92     23.50 o 
  -1   1   7      247.58      272.45     13.76 o 
   0   1   7      187.84      174.93      8.32 o 
   1   1   7      660.43      659.70     21.37 o 
   2   1   7      298.80      309.40     16.77 o 
   3   1   7      108.47       84.33     10.39 o 
   4   1   7       74.13       82.91     10.00 o 
   5   1   7       62.24       61.83     11.46 o 
   6   1   7       51.35       65.22     12.55 o 
   7   1   7        2.39       -1.69      8.11 o 
   8   1   7        7.66        9.77      8.07 o 
  -9   2   7       26.09       16.20     14.32 o 
  -8   2   7        4.68        3.53      7.88 o 
  -7   2   7      113.79      108.50     14.89 o 
  -6   2   7        2.50        0.00      7.93 o 
  -5   2   7      543.97      494.28     25.49 o 
  -4   2   7       39.76       47.51      9.07 o 
  -3   2   7      216.80      225.14     14.93 o 
  -2   2   7      478.28      491.40     20.99 o 
  -1   2   7      487.75      440.61     19.61 o 
   0   2   7      504.39      502.63     21.17 o 
   1   2   7      275.83      285.33     16.43 o 
   2   2   7      441.34      441.95     21.04 o 
   3   2   7      232.59      249.16     17.25 o 
   4   2   7      334.68      348.84     21.98 o 
   5   2   7       23.70       10.69      8.87 o 
   6   2   7       56.45       54.13     11.25 o 
   7   2   7        7.95        8.91      8.55 o 
   8   2   7       29.88       32.77      9.60 o 
  -8   3   7       41.73       47.95     12.57 o 
  -7   3   7       75.48       64.09     15.08 o 
  -6   3   7       82.23       56.41     13.28 o 
  -5   3   7       16.22       14.41      8.39 o 
  -4   3   7       20.40       15.18      7.65 o 
  -3   3   7       56.58       54.91      9.20 o 
  -2   3   7       31.51       34.27      8.59 o 
  -1   3   7       25.67       37.58      7.86 o 
   0   3   7      141.80      150.06     13.50 o 
   1   3   7      135.92      139.51     12.88 o 
   2   3   7       10.55       13.80      7.44 o 
   3   3   7       78.49       64.72     11.23 o 
   4   3   7       47.98       52.94     10.08 o 
   5   3   7      104.47       92.96     14.37 o 
   6   3   7       32.22       23.86     10.50 o 
   7   3   7       40.96       36.82     12.71 o 
  -7   4   7       20.88       19.05      8.93 o 
  -6   4   7       10.63        3.41     10.52 o 
  -5   4   7       51.84       50.73     12.76 o 
  -4   4   7        1.78        5.60      7.42 o 
  -3   4   7       43.50       37.57      9.43 o 
  -2   4   7      259.06      233.86     19.86 o 
  -1   4   7      491.60      433.83     26.81 o 
   0   4   7       39.96       24.54      6.95 o 
   1   4   7       30.98       31.91      9.18 o 
   2   4   7      167.96      187.31     17.46 o 
   3   4   7       54.69       46.48     11.17 o 
   4   4   7       42.99       57.33     12.09 o 
   5   4   7       12.01       17.19      9.10 o 
   6   4   7        3.28        1.92      8.38 o 
  -6   5   7        8.77       11.90      4.85 o 
  -5   5   7       10.77       25.47      9.28 o 
  -4   5   7        9.35       11.81      8.43 o 
  -3   5   7       34.78       42.80      9.10 o 
  -2   5   7       36.67       31.87     10.18 o 
  -1   5   7       67.21       89.03     13.59 o 
   0   5   7      109.78      110.56     10.84 o 
   1   5   7       40.61       16.71     11.67 o 
   2   5   7        9.52       11.14      5.73 o 
   3   5   7       46.71       55.87     10.58 o 
   4   5   7       10.69       32.95      8.97 o 
   5   5   7       18.86        0.00     13.84 o 
  -4   6   7        2.07       14.16      7.30 o 
  -3   6   7       18.60       13.49     10.73 o 
  -2   6   7       13.65       14.89      8.32 o 
  -1   6   7       42.24       60.32     12.27 o 
   0   6   7        7.06       17.47      5.79 o 
   1   6   7        0.00        7.46      7.46 o 
   2   6   7       34.57       23.15     12.52 o 
   3   6   7       25.05       14.22     11.31 o 
  -4  -6   8        6.81       18.48      7.95 o 
  -3  -6   8        2.04       -9.79     11.92 o 
  -2  -6   8       12.90       17.10      8.70 o 
  -1  -6   8      115.40      121.67     18.25 o 
   0  -6   8       18.16       19.80      6.96 o 
   1  -6   8        9.47       13.40      8.34 o 
   2  -6   8        8.13        3.97      8.87 o 
   3  -6   8       11.76       16.67     12.84 o 
  -6  -5   8        3.13        2.01      7.23 o 
  -5  -5   8       13.91       14.76      8.24 o 
  -4  -5   8      129.83      154.56     18.34 o 
  -3  -5   8       14.86       14.59      7.44 o 
  -2  -5   8      109.86      106.01     16.35 o 
  -1  -5   8      204.83      197.39     20.35 o 
   0  -5   8       58.47       64.05     20.02 o 
   1  -5   8       26.94       36.20      8.47 o 
   2  -5   8       20.61       26.32      7.70 o 
   3  -5   8        0.30        7.00      5.52 o 
   4  -5   8       13.53       15.06     10.66 o 
   5  -5   8        4.95        0.00     10.04 o 
  -7  -4   8       36.77       32.72     10.37 o 
  -6  -4   8       51.83       60.55     12.59 o 
  -5  -4   8       38.56       47.00     12.73 o 
  -4  -4   8       92.92      103.31     14.07 o 
  -3  -4   8        0.18       -2.66      8.45 o 
  -2  -4   8      218.48      227.21     18.61 o 
  -1  -4   8      140.09      149.90     14.91 o 
   0  -4   8       48.96       48.34      9.91 o 
   1  -4   8       99.64      123.31     13.72 o 
   2  -4   8        1.64        0.00      8.15 o 
   3  -4   8       92.09       92.36     14.59 o 
   4  -4   8       19.41       25.70     10.89 o 
   5  -4   8       45.05       42.64     16.29 o 
   6  -4   8        1.27       -5.94      9.07 o 
  -8  -3   8       26.82       25.20     13.57 o 
  -7  -3   8       54.89       49.62     13.80 o 
  -6  -3   8       52.12       51.42     12.09 o 
  -5  -3   8       35.44       32.26      8.07 o 
  -4  -3   8      229.17      255.71     20.34 o 
  -3  -3   8      249.72      312.50     19.32 o 
  -2  -3   8        6.28       12.34      4.37 o 
  -1  -3   8        9.27        6.98      4.98 o 
   0  -3   8      288.59      259.11     18.78 o 
   1  -3   8      235.45      286.34     18.57 o 
   2  -3   8       84.92       93.34     12.57 o 
   3  -3   8      150.62      163.47     15.47 o 
   4  -3   8        3.99        5.54      7.32 o 
   5  -3   8       52.69       53.01     13.05 o 
   6  -3   8       17.90       15.89      9.16 o 
   7  -3   8       48.36       41.95     17.31 o 
  -9  -2   8        6.94       20.45      8.18 o 
  -8  -2   8       17.71        0.00      8.74 o 
  -7  -2   8      146.18      124.48     16.31 o 
  -6  -2   8      124.94      127.24     15.43 o 
  -5  -2   8      140.63      152.12     14.87 o 
  -4  -2   8       39.42       34.12      7.38 o 
  -3  -2   8      263.88      282.43     17.19 o 
  -2  -2   8       83.97       95.12     10.27 o 
  -1  -2   8     2126.90     2206.54     43.97 o 
   0  -2   8       24.31       20.84      4.81 o 
   1  -2   8      382.99      361.40     18.94 o 
   2  -2   8      323.54      322.41     18.50 o 
   3  -2   8      165.87      165.46     14.99 o 
   4  -2   8      221.39      207.38     19.66 o 
   5  -2   8       80.79       68.63     14.22 o 
   6  -2   8      101.55      136.87     18.15 o 
   7  -2   8       11.07       12.92      9.24 o 
   8  -2   8       17.24       19.01     12.13 o 
  -9  -1   8       91.41       89.97     17.06 o 
  -8  -1   8       40.99       22.04     11.12 o 
  -7  -1   8      164.53      130.16     16.73 o 
  -6  -1   8       50.87       61.58     10.29 o 
  -5  -1   8       30.65       41.99      8.95 o 
  -4  -1   8       37.70       45.29      8.22 o 
  -3  -1   8      111.44      117.24     10.66 o 
  -2  -1   8      694.68      768.87     24.51 o 
  -1  -1   8      523.07      590.62     20.83 o 
   0  -1   8      413.96      435.11     12.77 o 
   1  -1   8      237.80      268.98     15.06 o 
   2  -1   8       41.38       47.30      7.47 o 
   3  -1   8       41.73       42.20      8.59 o 
   4  -1   8      156.98      158.71     15.89 o 
   5  -1   8       22.10       10.43      6.65 o 
   6  -1   8       15.71       -6.08     10.06 o 
   7  -1   8       22.55       47.40     10.08 o 
   8  -1   8        2.75       14.16      8.82 o 
  -9   0   8        0.00       -1.94      9.24 o 
  -8   0   8       42.02       59.97     12.90 o 
  -7   0   8      138.68      124.58     17.00 o 
  -6   0   8       13.08        9.79      6.92 o 
  -5   0   8      323.40      322.28     19.88 o 
  -4   0   8        9.32       17.75      5.02 o 
  -3   0   8     2269.77     2311.78     44.04 o 
  -2   0   8      106.27      102.31      9.08 o 
  -1   0   8     1162.86     1051.93     27.20 o 
   0   0   8      678.86      717.81     34.59 o 
   1   0   8        1.00        0.69      3.01 o 
   2   0   8       70.32       60.79      7.93 o 
   3   0   8      275.32      296.10     18.28 o 
   4   0   8      113.01      104.05     14.05 o 
   5   0   8      133.28      137.36     15.26 o 
   6   0   8        3.26        4.47      5.75 o 
   7   0   8       55.52       48.34     13.15 o 
   8   0   8        3.81        3.99      7.46 o 
  -9   1   8       92.17       92.13     17.86 o 
  -8   1   8       40.82       39.08     13.05 o 
  -7   1   8      168.01      170.02     18.07 o 
  -6   1   8       50.58       46.59      9.83 o 
  -5   1   8       32.61       41.03      7.63 o 
  -4   1   8       38.92       53.76      8.39 o 
  -3   1   8      115.14      125.60     11.50 o 
  -2   1   8      689.52      722.56     23.98 o 
  -1   1   8      527.85      532.66     20.16 o 
   0   1   8      415.95      401.42     12.72 o 
   1   1   8      238.42      232.33     14.03 o 
   2   1   8       41.93       39.04      7.28 o 
   3   1   8       43.21       39.39      7.74 o 
   4   1   8      158.65      191.49     15.64 o 
   5   1   8       23.64       22.19      7.03 o 
   6   1   8       15.58        6.08      9.60 o 
   7   1   8       23.30       31.66     11.40 o 
   8   1   8        2.78        4.04      5.73 o 
  -9   2   8        6.57       20.53      6.50 o 
  -8   2   8       16.89       21.52     10.77 o 
  -7   2   8      143.97      135.95     18.55 o 
  -6   2   8      124.39      123.72     14.59 o 
  -5   2   8      144.66      143.32     15.93 o 
  -4   2   8       40.82       39.46      8.57 o 
  -3   2   8      269.99      223.61     16.37 o 
  -2   2   8       82.98      106.45     10.56 o 
  -1   2   8     2134.27     2144.55     44.52 o 
   0   2   8       23.50       22.80      5.69 o 
   1   2   8      378.66      386.54     19.17 o 
   2   2   8      326.48      336.14     19.84 o 
   3   2   8      165.27      155.07     14.14 o 
   4   2   8      223.29      226.28     18.19 o 
   5   2   8       82.90       94.12     13.40 o 
   6   2   8      100.87      124.31     15.74 o 
   7   2   8       11.69       22.23      7.86 o 
   8   2   8       17.03       19.07     11.00 o 
  -8   3   8       26.75       27.29      9.93 o 
  -7   3   8       55.80       67.10     13.67 o 
  -6   3   8       51.85       45.63     10.54 o 
  -5   3   8       35.78       17.58      8.22 o 
  -4   3   8      229.43      242.55     20.43 o 
  -3   3   8      246.43      228.96     19.43 o 
  -2   3   8        6.98       11.37      6.11 o 
  -1   3   8        9.49       16.98      5.39 o 
   0   3   8      287.43      260.28     13.17 o 
   1   3   8      238.61      264.61     17.59 o 
   2   3   8       86.97       68.71     10.00 o 
   3   3   8      149.43      130.37     15.05 o 
   4   3   8        3.65        6.94      6.65 o 
   5   3   8       52.09       54.80     11.40 o 
   6   3   8       17.41       12.40      8.85 o 
   7   3   8       49.27       44.16     14.47 o 
  -7   4   8       36.59       32.93     12.40 o 
  -6   4   8       51.28       41.80     12.07 o 
  -5   4   8       40.09       55.20     10.81 o 
  -4   4   8       91.64      118.35     14.43 o 
  -3   4   8        0.40       -7.11      7.11 o 
  -2   4   8      215.64      205.23     17.61 o 
  -1   4   8      139.61      144.07     15.62 o 
   0   4   8       49.65       52.41      7.58 o 
   1   4   8      101.91      116.99     14.49 o 
   2   4   8        1.51       -6.67      6.67 o 
   3   4   8       91.80       88.20     13.47 o 
   4   4   8       18.81       27.41      9.54 o 
   5   4   8       44.62       24.99     14.72 o 
   6   4   8        1.46        3.97      8.89 o 
  -6   5   8        3.11       -4.04      9.47 o 
  -5   5   8       14.10       12.99      8.09 o 
  -4   5   8      129.93       96.73     16.56 o 
  -3   5   8       14.65        4.89      8.47 o 
  -2   5   8      111.77      118.96     15.66 o 
  -1   5   8      203.32      193.29     20.93 o 
   0   5   8       57.05       71.77      8.03 o 
   1   5   8       27.75       45.67     10.08 o 
   2   5   8       20.70        0.00      9.89 o 
   3   5   8        0.20       15.77      6.78 o 
   4   5   8       13.78        9.45     11.19 o 
   5   5   8        4.60       -2.07      9.89 o 
  -4   6   8        6.83        0.00     10.12 o 
  -3   6   8        2.31      -10.43     10.43 o 
  -2   6   8       13.07       28.60      8.74 o 
  -1   6   8      114.19      105.07     19.13 o 
   0   6   8       18.18       15.74      7.51 o 
   1   6   8        9.14       23.00      6.63 o 
   2   6   8        8.20       -1.99      9.53 o 
   3   6   8       12.03       14.62      9.10 o 
  -4  -6   9        9.42       14.70      9.16 o 
  -3  -6   9       16.74       38.20     10.04 o 
  -2  -6   9       47.77       44.91     13.38 o 
  -1  -6   9       10.28       -3.85     11.23 o 
   0  -6   9        2.26        0.89      6.26 o 
   1  -6   9       19.11       35.55     10.81 o 
   2  -6   9       34.57       53.17     14.47 o 
  -6  -5   9        7.00      -10.02     10.02 o 
  -5  -5   9       29.06       20.80     10.18 o 
  -4  -5   9        2.72       17.65      7.05 o 
  -3  -5   9        2.85       11.71      7.28 o 
  -2  -5   9       95.76       87.11     14.78 o 
  -1  -5   9      112.93      123.81     15.54 o 
   0  -5   9       45.59       43.87      7.09 o 
   1  -5   9       13.79        4.91     10.98 o 
   2  -5   9       17.38       32.47     10.39 o 
   3  -5   9       14.85       12.71     10.10 o 
   4  -5   9       10.49        0.00      9.56 o 
   5  -5   9       13.09       16.96     10.81 o 
  -7  -4   9       11.89        5.90     12.27 o 
  -6  -4   9        8.43       -3.55      9.39 o 
  -5  -4   9       21.16       22.58      8.22 o 
  -4  -4   9       15.46       38.60      8.39 o 
  -3  -4   9       19.70       13.90      6.52 o 
  -2  -4   9      140.23      149.86     17.13 o 
  -1  -4   9       17.06       15.58      7.11 o 
   0  -4   9       73.66       70.65      8.32 o 
   1  -4   9      264.14      251.00     21.16 o 
   2  -4   9       24.36       28.50     10.08 o 
   3  -4   9        2.85        9.20      5.31 o 
   4  -4   9        1.80        3.35      6.27 o 
   5  -4   9       15.30       49.89     10.62 o 
   6  -4   9        7.61       10.25      8.45 o 
  -8  -3   9        5.69        7.90      6.25 o 
  -7  -3   9        9.09        1.74     11.48 o 
  -6  -3   9       15.52       15.56      8.24 o 
  -5  -3   9       21.46       32.01      8.91 o 
  -4  -3   9       36.14       44.04      9.16 o 
  -3  -3   9        1.45        9.26      4.33 o 
  -2  -3   9       53.43       68.71      9.07 o 
  -1  -3   9      154.32      128.37     12.52 o 
   0  -3   9      484.62      498.69     17.67 o 
   1  -3   9       98.64      113.69     14.18 o 
   2  -3   9       85.33      103.98     11.15 o 
   3  -3   9       58.62       52.38      9.45 o 
   4  -3   9      138.25      211.06     19.59 o 
   5  -3   9       36.54       14.68     10.94 o 
   6  -3   9        4.01        1.84      6.63 o 
   7  -3   9        3.94       16.58      7.76 o 
  -9  -2   9       11.48       31.18     10.81 o 
  -8  -2   9       43.96       54.70     13.40 o 
  -7  -2   9        4.00        0.00      5.54 o 
  -6  -2   9       14.35       13.99      8.85 o 
  -5  -2   9       20.80       28.27      7.26 o 
  -4  -2   9      195.39      192.77     16.12 o 
  -3  -2   9      110.35      133.45     12.42 o 
  -2  -2   9      283.37      293.61     17.65 o 
  -1  -2   9       48.43       56.08      8.76 o 
   0  -2   9      409.13      426.31     14.71 o 
   1  -2   9      498.92      454.22     22.19 o 
   2  -2   9      257.10      272.68     19.30 o 
   3  -2   9      394.92      389.51     23.88 o 
   4  -2   9       79.42      100.93     13.82 o 
   5  -2   9       43.99       53.11     11.42 o 
   6  -2   9        8.32       13.47      7.53 o 
   7  -2   9       35.97       34.61     12.46 o 
  -9  -1   9       14.86       25.87      8.68 o 
  -8  -1   9       30.16       34.65     11.50 o 
  -7  -1   9       49.70       60.16     12.04 o 
  -6  -1   9      253.53      255.31     20.83 o 
  -5  -1   9       40.55       36.11      6.96 o 
  -4  -1   9      645.17      663.11     26.74 o 
  -3  -1   9      120.49      136.39     12.07 o 
  -2  -1   9       95.62       90.16      9.49 o 
  -1  -1   9      216.71      240.06     14.68 o 
   0  -1   9       70.29       74.91      6.92 o 
   1  -1   9       93.26       81.76      9.74 o 
   2  -1   9       41.56       57.36      8.20 o 
   3  -1   9       24.08       24.90      8.03 o 
   4  -1   9       87.14       97.92     11.19 o 
   5  -1   9       28.09       37.24      9.26 o 
   6  -1   9       37.70       35.04      9.28 o 
   7  -1   9        5.35       12.82      6.61 o 
   8  -1   9       45.90       39.92     15.58 o 
  -9   0   9        0.00      -10.39     10.39 o 
  -8   0   9       15.95       32.37     11.17 o 
  -7   0   9       60.29       50.12     11.23 o 
  -6   0   9      544.29      474.17     28.58 o 
  -5   0   9      112.23      128.13     13.28 o 
  -4   0   9      198.99      170.39     14.49 o 
  -3   0   9      292.06      283.91     16.39 o 
  -2   0   9       70.61       71.20      9.14 o 
  -1   0   9     1204.14     1170.40     30.30 o 
   0   0   9     1101.79     1066.02     23.80 o 
   1   0   9      337.97      267.94     15.74 o 
   2   0   9      154.62      163.12     13.21 o 
   3   0   9      154.57      163.33     13.47 o 
   4   0   9      257.50      260.08     19.36 o 
   5   0   9        4.25        4.04      4.04 o 
   6   0   9        0.93       -3.12      8.26 o 
   7   0   9       12.51       28.85      8.45 o 
   8   0   9       17.01       18.65     12.94 o 
  -9   1   9       14.96       15.97     11.29 o 
  -8   1   9       29.85       22.58     11.38 o 
  -7   1   9       50.31       31.66     12.52 o 
  -6   1   9      258.19      245.42     20.32 o 
  -5   1   9       40.76       36.20      8.91 o 
  -4   1   9      651.68      616.57     27.12 o 
  -3   1   9      117.96      112.33     11.58 o 
  -2   1   9       90.91       95.10     10.27 o 
  -1   1   9      219.29      258.51     14.93 o 
   0   1   9       69.64       72.25      6.17 o 
   1   1   9       97.11       72.79      9.35 o 
   2   1   9       41.32       47.38      9.10 o 
   3   1   9       24.64       16.62      7.49 o 
   4   1   9       87.51       98.07     12.65 o 
   5   1   9       28.27       53.88      8.62 o 
   6   1   9       38.31       38.26     12.96 o 
   7   1   9        5.41       -3.66      8.61 o 
   8   1   9       46.73       44.18     12.09 o 
  -9   2   9       11.62       10.45      8.61 o 
  -8   2   9       45.44       47.63     12.15 o 
  -7   2   9        3.71       -4.81      7.34 o 
  -6   2   9       14.98       25.28      8.43 o 
  -5   2   9       19.68       25.91      7.09 o 
  -4   2   9      193.49      166.21     16.37 o 
  -3   2   9      109.96       93.61     12.27 o 
  -2   2   9      278.88      269.07     17.19 o 
  -1   2   9       46.92       35.99      7.40 o 
   0   2   9      401.87      391.88     20.03 o 
   1   2   9      509.78      475.95     22.54 o 
   2   2   9      263.51      259.70     17.94 o 
   3   2   9      394.21      394.75     22.85 o 
   4   2   9       80.74      106.37     13.72 o 
   5   2   9       45.88       51.77     11.37 o 
   6   2   9        8.39        0.00     10.94 o 
   7   2   9       36.04       36.65     12.65 o 
  -8   3   9        5.45        0.00      9.74 o 
  -7   3   9        9.16       -1.76     10.43 o 
  -6   3   9       15.52       21.93      7.97 o 
  -5   3   9       21.05       23.80      8.97 o 
  -4   3   9       34.29       41.74     10.50 o 
  -3   3   9        1.24       -2.32      6.15 o 
  -2   3   9       54.84       31.76      9.22 o 
  -1   3   9      157.16      163.77     14.43 o 
   0   3   9      481.45      478.90     17.73 o 
   1   3   9       96.05      104.86     13.01 o 
   2   3   9       84.57       63.44     13.38 o 
   3   3   9       57.32       48.57     10.25 o 
   4   3   9      137.54       73.00     14.45 o 
   5   3   9       35.86       37.68     11.23 o 
   6   3   9        4.20        5.54      8.45 o 
   7   3   9        4.12       -6.25     10.81 o 
  -7   4   9       12.13        9.89     10.66 o 
  -6   4   9        7.95        7.15      9.45 o 
  -5   4   9       21.18       24.34     10.89 o 
  -4   4   9       16.56       11.94      7.61 o 
  -3   4   9       20.01       18.15      8.49 o 
  -2   4   9      144.41      161.13     17.00 o 
  -1   4   9       15.65        9.12      8.53 o 
   0   4   9       70.05       62.75      7.51 o 
   1   4   9      263.72      225.51     21.14 o 
   2   4   9       24.82       38.54     10.20 o 
   3   4   9        2.59        0.00      6.52 o 
   4   4   9        1.84        0.00      8.24 o 
   5   4   9       14.33       -1.86      7.65 o 
   6   4   9        7.70        4.12      5.83 o 
  -6   5   9        7.19        2.07     10.31 o 
  -5   5   9       29.07       36.15     12.48 o 
  -4   5   9        2.58       -3.55      8.34 o 
  -3   5   9        3.11        5.04      7.70 o 
  -2   5   9       97.03       77.74     14.83 o 
  -1   5   9      112.24      108.19     15.26 o 
   0   5   9       45.16       47.14     15.97 o 
   1   5   9       13.58       11.46      8.18 o 
   2   5   9       18.02        1.71     10.41 o 
   3   5   9       14.75       29.09      8.53 o 
   4   5   9       10.35        0.00     10.73 o 
  -4   6   9        9.20       16.90      7.90 o 
  -3   6   9       16.55       12.11     13.09 o 
  -2   6   9       47.83       29.40     13.99 o 
  -1   6   9       10.66       11.60      9.47 o 
   0   6   9        2.53       10.30      5.67 o 
   1   6   9       19.00       31.62     10.46 o 
   2   6   9       34.51       57.35     12.96 o 
  -3  -6  10        4.36       -6.19     10.73 o 
  -2  -6  10       10.02       10.06     10.83 o 
  -1  -6  10        8.03       13.91     11.08 o 
   0  -6  10       32.16       27.55      9.10 o 
   1  -6  10       11.01       -4.08     11.90 o 
   2  -6  10       25.13       19.03     10.98 o 
  -6  -5  10       13.14       10.48     11.29 o 
  -5  -5  10       11.16       15.52     10.98 o 
  -4  -5  10       25.67       38.22     12.21 o 
  -3  -5  10       29.49       36.34     13.07 o 
  -2  -5  10      109.45      113.83     16.58 o 
  -1  -5  10        7.76       -9.91     10.69 o 
   0  -5  10        4.37        2.38     10.80 o 
   1  -5  10        5.91       -8.53      8.53 o 
   2  -5  10       11.97        5.35      8.15 o 
   3  -5  10        3.50        7.55      7.55 o 
   4  -5  10       12.31       18.25      9.30 o 
  -7  -4  10       11.25       -2.01     10.83 o 
  -6  -4  10       14.89       23.69     10.14 o 
  -5  -4  10       25.02       39.98      8.16 o 
  -4  -4  10       42.16       77.05     12.13 o 
  -3  -4  10       32.75       40.56      9.83 o 
  -2  -4  10      289.43      322.39     22.50 o 
  -1  -4  10       20.06       19.11      7.72 o 
   0  -4  10       57.25       49.77      7.87 o 
   1  -4  10       23.19       39.79      9.64 o 
   2  -4  10      154.67      185.78     18.59 o 
   3  -4  10        3.60       -6.44      9.10 o 
   4  -4  10       44.50       56.06     12.38 o 
   5  -4  10        4.52       -1.92      7.93 o 
  -8  -3  10       16.37       14.14     10.10 o 
  -7  -3  10        6.16       -1.80      7.42 o 
  -6  -3  10      106.01      120.54     15.51 o 
  -5  -3  10        3.27       -4.33      6.63 o 
  -4  -3  10      160.24      164.64     16.71 o 
  -3  -3  10      220.27      203.79     16.87 o 
  -2  -3  10      127.19      125.06     14.74 o 
  -1  -3  10      181.22      165.27     15.77 o 
   0  -3  10       58.20       53.95      6.80 o 
   1  -3  10      137.01      142.83     14.59 o 
   2  -3  10       97.72       73.75     13.82 o 
   3  -3  10       80.66       72.12     14.28 o 
   4  -3  10       25.27       19.93      9.33 o 
   5  -3  10       25.06       13.68     11.35 o 
   6  -3  10       10.76       11.52      9.39 o 
  -9  -2  10        5.25       14.83      9.24 o 
  -8  -2  10       14.75        7.47     10.89 o 
  -7  -2  10       40.28       41.13     12.84 o 
  -6  -2  10        4.04       -4.35      6.65 o 
  -5  -2  10       63.28       44.98     10.37 o 
  -4  -2  10       44.36       36.82      8.61 o 
  -3  -2  10       24.02       26.22      5.85 o 
  -2  -2  10      190.72      192.45     15.14 o 
  -1  -2  10       82.00       88.68      9.49 o 
   0  -2  10        5.65        6.85      4.82 o 
   1  -2  10      213.04      247.84     18.23 o 
   2  -2  10      287.62      249.12     19.59 o 
   3  -2  10       15.00       15.89      6.80 o 
   4  -2  10      249.31      302.35     23.00 o 
   5  -2  10        4.31       18.67      6.59 o 
   6  -2  10        2.63       -1.76      7.28 o 
   7  -2  10       28.49       18.04     11.52 o 
  -9  -1  10       23.95       32.51     13.78 o 
  -8  -1  10        3.81        1.78      7.74 o 
  -7  -1  10       37.57       27.94     10.75 o 
  -6  -1  10      165.95      177.57     16.54 o 
  -5  -1  10       56.29       54.59     11.14 o 
  -4  -1  10      322.92      339.16     20.83 o 
  -3  -1  10      136.05      142.90     12.27 o 
  -2  -1  10       19.24       14.78      7.01 o 
  -1  -1  10      901.97      896.42     29.06 o 
   0  -1  10      907.52      934.33     21.51 o 
   1  -1  10      385.59      370.77     20.22 o 
   2  -1  10      102.88      114.50     12.00 o 
   3  -1  10      137.02      128.91     14.05 o 
   4  -1  10       21.27       17.86      6.52 o 
   5  -1  10       91.44      115.44     14.39 o 
   6  -1  10       12.00       15.06      9.62 o 
   7  -1  10       29.64       38.29      8.57 o 
  -9   0  10        2.84       -6.02      7.76 o 
  -8   0  10       90.63       85.69     15.54 o 
  -7   0  10        1.77        4.56      4.56 o 
  -6   0  10       42.39       46.36      9.08 o 
  -5   0  10        4.63        5.77      4.75 o 
  -4   0  10       85.35       91.10     10.81 o 
  -3   0  10       38.38       44.25      7.40 o 
  -2   0  10      503.63      479.86     21.26 o 
  -1   0  10        5.04        4.79      3.91 o 
   0   0  10       30.50       25.36     11.76 o 
   1   0  10      107.46      101.27     10.50 o 
   2   0  10      111.68      105.51     12.52 o 
   3   0  10       14.68       18.48      7.46 o 
   4   0  10        9.14        0.00      8.07 o 
   5   0  10        7.62       20.03      7.28 o 
   6   0  10       28.35       23.02      7.36 o 
   7   0  10       46.83       47.15     10.50 o 
  -9   1  10       24.23       36.66     12.23 o 
  -8   1  10        4.27       10.69      7.55 o 
  -7   1  10       37.84       43.56      9.07 o 
  -6   1  10      161.66      157.56     16.75 o 
  -5   1  10       56.53       46.40      9.89 o 
  -4   1  10      308.35      313.75     20.05 o 
  -3   1  10      138.12      119.67     11.81 o 
  -2   1  10       18.80       15.68      6.75 o 
  -1   1  10      906.37      814.31     27.71 o 
   0   1  10      901.39      876.58     53.63 o 
   1   1  10      394.24      377.19     19.88 o 
   2   1  10      105.62      117.55     12.59 o 
   3   1  10      139.33      136.87     13.84 o 
   4   1  10       21.33       16.62      8.38 o 
   5   1  10       92.45       74.61     12.15 o 
   6   1  10       12.30       13.42      7.49 o 
   7   1  10       29.39       34.52     12.42 o 
  -8   2  10       14.97       22.52     10.27 o 
  -7   2  10       41.06       47.90     13.32 o 
  -6   2  10        4.45        1.46      8.85 o 
  -5   2  10       63.49       60.66     10.41 o 
  -4   2  10       42.69       25.41      8.80 o 
  -3   2  10       24.06       28.42      7.05 o 
  -2   2  10      188.34      176.33     14.64 o 
  -1   2  10       84.71       88.85     10.33 o 
   0   2  10        5.72        5.86      2.63 o 
   1   2  10      213.93      232.70     17.81 o 
   2   2  10      288.05      297.90     21.10 o 
   3   2  10       15.76       19.59      7.15 o 
   4   2  10      246.02      202.47     20.37 o 
   5   2  10        4.89        3.12      4.41 o 
   6   2  10        2.26        3.55      9.03 o 
   7   2  10       28.64       32.16     14.49 o 
  -8   3  10       16.58       18.27      7.86 o 
  -7   3  10        6.15        3.62      8.09 o 
  -6   3  10      102.01      101.83     15.08 o 
  -5   3  10        3.33        2.91      6.50 o 
  -4   3  10      155.16      131.04     16.04 o 
  -3   3  10      222.15      196.17     19.15 o 
  -2   3  10      128.31      134.83     14.34 o 
  -1   3  10      179.89      135.01     15.43 o 
   0   3  10       55.40       56.16     13.77 o 
   1   3  10      138.00      129.81     13.74 o 
   2   3  10       99.94       96.77     13.11 o 
   3   3  10       82.55       76.42     12.34 o 
   4   3  10       25.45       29.23     12.02 o 
   5   3  10       24.84       12.02      9.56 o 
   6   3  10       10.36       -1.92     11.38 o 
  -7   4  10       11.72        4.04     10.31 o 
  -6   4  10       15.28       22.02      6.36 o 
  -5   4  10       25.09       25.15      8.70 o 
  -4   4  10       42.18       43.39      9.03 o 
  -3   4  10       31.91       27.66      8.85 o 
  -2   4  10      286.27      260.89     22.19 o 
  -1   4  10       20.58       15.06      7.38 o 
   0   4  10       53.40       45.33      7.11 o 
   1   4  10       22.58        1.42     10.54 o 
   2   4  10      152.09      168.01     18.25 o 
   3   4  10        3.41        3.22      7.21 o 
   4   4  10       43.54       54.49     11.52 o 
   5   4  10        4.64       -5.81      8.85 o 
  -6   5  10       13.21       -4.22     11.17 o 
  -5   5  10       11.02       23.46      9.58 o 
  -4   5  10       24.86       32.95     10.98 o 
  -3   5  10       29.96       22.62     10.58 o 
  -2   5  10      110.90      131.08     17.46 o 
  -1   5  10        7.74        3.32      9.35 o 
   0   5  10        4.74       -0.95      5.47 o 
   1   5  10        5.94       -1.71     10.08 o 
   2   5  10       11.54       19.61     10.54 o 
   3   5  10        3.79       -7.57     11.65 o 
   4   5  10       12.27        8.13      8.13 o 
  -3   6  10        4.20        0.00      8.82 o 
  -2   6  10       10.23        6.06     10.48 o 
  -1   6  10        8.12        7.97     11.63 o 
   0   6  10       33.10       28.63      8.02 o 
   1   6  10       11.01        4.08     10.43 o 
   2   6  10       25.08       10.58     12.52 o 
  -2  -6  11       23.57       24.92     10.18 o 
  -1  -6  11        0.06       14.39      8.97 o 
   0  -6  11       18.20       23.75      7.47 o 
   1  -6  11        8.99       14.80     11.77 o 
  -5  -5  11       10.88        1.99     10.00 o 
  -4  -5  11       32.09       43.28     10.14 o 
  -3  -5  11       19.12       19.74      7.40 o 
  -2  -5  11        3.86       10.45      8.53 o 
  -1  -5  11        0.07       -3.45      6.88 o 
   0  -5  11        4.36        1.51      6.94 o 
   1  -5  11       10.95       16.02      6.90 o 
   2  -5  11       30.37       38.98     11.60 o 
   3  -5  11        4.22        0.00      9.64 o 
   4  -5  11        0.03      -10.54     10.54 o 
  -7  -4  11        6.69        8.26     10.92 o 
  -6  -4  11       19.49       11.27     11.27 o 
  -5  -4  11       67.48       69.02     13.80 o 
  -4  -4  11        1.91       -6.42      7.17 o 
  -3  -4  11      105.20      118.18     15.29 o 
  -2  -4  11       81.65      100.70     14.53 o 
  -1  -4  11       21.33       30.21      7.47 o 
   0  -4  11       20.46       20.32      7.28 o 
   1  -4  11        7.64        4.50      7.78 o 
   2  -4  11       27.00       11.04     10.35 o 
   3  -4  11        0.63       -8.28      8.28 o 
   4  -4  11       12.02        5.50     10.54 o 
   5  -4  11        7.52        6.04     12.55 o 
  -8  -3  11       18.05       24.84     12.42 o 
  -7  -3  11       11.60       -9.26     14.47 o 
  -6  -3  11       71.42       66.58     12.00 o 
  -5  -3  11      118.50      114.59     15.52 o 
  -4  -3  11      154.67      129.95     19.36 o 
  -3  -3  11       68.79       72.24     11.10 o 
  -2  -3  11      145.90      162.57     16.52 o 
  -1  -3  11        6.30        7.24      4.18 o 
   0  -3  11      292.64      270.95     15.63 o 
   1  -3  11       74.88       78.83     11.79 o 
   2  -3  11      375.94      402.16     25.80 o 
   3  -3  11       40.20       39.69     11.67 o 
   4  -3  11      111.18      124.58     15.77 o 
   5  -3  11       11.48        1.80      7.84 o 
   6  -3  11       32.26       36.09      9.83 o 
  -8  -2  11       18.72       19.19     11.19 o 
  -7  -2  11       40.56       32.29     11.15 o 
  -6  -2  11       22.24        7.55      8.13 o 
  -5  -2  11      205.24      196.87     18.78 o 
  -4  -2  11       82.47       69.48      9.20 o 
  -3  -2  11       46.56       53.86      9.91 o 
  -2  -2  11      109.72      138.90     12.40 o 
  -1  -2  11       46.05       48.68      9.43 o 
   0  -2  11      222.12      223.48     23.46 o 
   1  -2  11      298.40      277.64     20.91 o 
   2  -2  11       77.34       90.33     13.24 o 
   3  -2  11      169.87      181.94     17.61 o 
   4  -2  11        8.35       11.69      9.01 o 
   5  -2  11        4.24       -4.93      6.36 o 
   6  -2  11       45.44       51.90     13.36 o 
   7  -2  11        7.78      -10.25     10.25 o 
  -9  -1  11        2.66       -4.16     12.13 o 
  -8  -1  11       34.54       34.75     11.14 o 
  -7  -1  11       26.55       19.30      9.64 o 
  -6  -1  11      506.09      500.91     28.37 o 
  -5  -1  11      300.26      294.03     21.72 o 
  -4  -1  11      394.66      378.78     22.31 o 
  -3  -1  11       77.51       76.28     12.07 o 
  -2  -1  11     1735.69     1745.06     43.47 o 
  -1  -1  11      326.13      332.47     18.55 o 
   0  -1  11      205.96      186.00     11.42 o 
   1  -1  11       20.96       22.88      7.65 o 
   2  -1  11       23.34       13.03      7.97 o 
   3  -1  11      265.60      272.14     19.32 o 
   4  -1  11      129.80      133.66     15.79 o 
   5  -1  11        8.45        6.19      9.03 o 
   6  -1  11       30.06       28.19     11.96 o 
   7  -1  11       34.45       16.02     12.36 o 
  -9   0  11        0.34       -8.20      9.18 o 
  -8   0  11       69.15       77.41     14.07 o 
  -7   0  11       32.71       37.87      9.47 o 
  -6   0  11        0.39        0.00      7.59 o 
  -5   0  11       48.11       54.87     10.56 o 
  -4   0  11      472.93      426.98     23.10 o 
  -3   0  11       53.91       63.80      9.87 o 
  -2   0  11       60.40       78.70      8.78 o 
  -1   0  11      168.94      149.25     12.69 o 
   0   0  11      415.64      398.92     21.23 o 
   1   0  11       88.19       88.14     11.33 o 
   2   0  11      413.71      423.30     22.46 o 
   3   0  11       10.90       23.52      6.65 o 
   4   0  11       14.35       14.66      8.53 o 
   5   0  11        6.61       12.15      5.67 o 
   6   0  11       74.79       86.61     13.65 o 
   7   0  11        0.69       -3.95      9.26 o 
  -9   1  11        2.31        2.09      7.51 o 
  -8   1  11       33.03       34.82     12.02 o 
  -7   1  11       25.21        1.61      9.79 o 
  -6   1  11      498.85      460.81     28.88 o 
  -5   1  11      297.02      285.94     22.37 o 
  -4   1  11      402.81      414.33     23.06 o 
  -3   1  11       81.18       81.53     12.06 o 
  -2   1  11     1738.30     1716.58     43.64 o 
  -1   1  11      328.80      296.65     19.05 o 
   0   1  11      201.86      178.41     10.82 o 
   1   1  11       21.09       40.80      6.82 o 
   2   1  11       27.18       14.11      7.13 o 
   3   1  11      266.19      269.90     20.35 o 
   4   1  11      129.49      151.60     15.14 o 
   5   1  11        9.28        7.76      6.40 o 
   6   1  11       31.15       12.34     12.34 o 
   7   1  11       33.83       44.16     10.62 o 
  -8   2  11       18.84       21.20     10.39 o 
  -7   2  11       40.48       30.72     10.23 o 
  -6   2  11       22.21       13.63     10.16 o 
  -5   2  11      204.14      185.45     18.42 o 
  -4   2  11       83.14       85.63     11.48 o 
  -3   2  11       46.60       38.27      8.13 o 
  -2   2  11      112.03      110.59     12.84 o 
  -1   2  11       47.55       39.42      8.16 o 
   0   2  11      220.76      201.26     11.49 o 
   1   2  11      301.51      314.09     20.81 o 
   2   2  11       76.53       84.45     13.61 o 
   3   2  11      171.55      186.10     18.07 o 
   4   2  11        8.40       10.23      7.32 o 
   5   2  11        4.48        9.87      5.69 o 
   6   2  11       44.93       33.44     14.39 o 
   7   2  11        7.63       14.70      7.57 o 
  -8   3  11       18.39       39.54     10.41 o 
  -7   3  11       12.17        9.31     11.02 o 
  -6   3  11       71.91       68.61     14.68 o 
  -5   3  11      116.79       80.33     16.54 o 
  -4   3  11      162.06      148.61     18.27 o 
  -3   3  11       70.93       67.37     12.55 o 
  -2   3  11      141.52      148.31     15.74 o 
  -1   3  11        5.82        9.70      5.42 o 
   0   3  11      291.16      266.55     15.24 o 
   1   3  11       74.79       97.94     12.40 o 
   2   3  11      373.62      355.13     25.22 o 
   3   3  11       39.25       54.49      9.66 o 
   4   3  11      108.94      116.80     16.87 o 
   5   3  11       12.14       14.41     11.12 o 
   6   3  11       33.02       32.18     13.65 o 
  -7   4  11        6.90       22.85      9.97 o 
  -6   4  11       19.74       18.92      8.87 o 
  -5   4  11       67.74       55.54     11.52 o 
  -4   4  11        1.86        3.22      6.04 o 
  -3   4  11      106.47       97.42     13.78 o 
  -2   4  11       82.57       71.78     13.51 o 
  -1   4  11       22.23       40.36     10.39 o 
   0   4  11       21.65       18.90      6.74 o 
   1   4  11        7.01       -6.00      6.71 o 
   2   4  11       27.33       41.05     11.17 o 
   3   4  11        0.60        3.39      7.57 o 
   4   4  11       11.65       16.56      9.56 o 
   5   4  11        7.28       20.16      9.47 o 
  -5   5  11       10.51       18.11      9.22 o 
  -4   5  11       33.26       24.59     13.24 o 
  -3   5  11       19.69       18.04      8.45 o 
  -2   5  11        3.34       20.97      7.42 o 
  -1   5  11        0.07       12.07      7.51 o 
   0   5  11        4.86        4.62      7.81 o 
   1   5  11       11.04       10.68     10.68 o 
   2   5  11       31.27       29.75     10.83 o 
   3   5  11        4.07       13.80      8.59 o 
   4   5  11        0.07       -4.24      8.45 o 
  -2   6  11       23.52       37.53     12.52 o 
  -1   6  11        0.05       12.38      7.15 o 
   0   6  11       17.80       25.64      7.58 o 
   1   6  11        8.51       14.82      7.63 o 
  -5  -5  12        5.81        8.26      8.26 o 
  -4  -5  12        0.45      -10.68     10.68 o 
  -3  -5  12       24.57       37.32     12.38 o 
  -2  -5  12        0.64        7.26      9.60 o 
  -1  -5  12        7.54       -7.19     10.18 o 
   0  -5  12        6.58       -3.34      6.75 o 
   1  -5  12        1.06       -1.86     11.00 o 
   2  -5  12       45.60       67.91     13.30 o 
   3  -5  12       10.12       10.25      9.83 o 
  -7  -4  12       15.86        6.36     13.26 o 
  -6  -4  12       34.32       29.13     13.03 o 
  -5  -4  12        8.79       12.53      7.80 o 
  -4  -4  12       10.43        6.69      6.69 o 
  -3  -4  12       24.69       26.99     10.18 o 
  -2  -4  12       12.58       12.29      7.82 o 
  -1  -4  12       59.90      103.15     13.57 o 
   0  -4  12       11.05        7.85      6.37 o 
   1  -4  12       14.83       11.08      7.92 o 
   2  -4  12       15.34       -1.67      8.95 o 
   3  -4  12       16.10       24.88     10.96 o 
   4  -4  12       10.02       23.08      6.67 o 
   5  -4  12       30.96       23.10     12.42 o 
  -7  -3  12       11.67       34.44      9.37 o 
  -6  -3  12        8.79        1.72      8.64 o 
  -5  -3  12       13.10        7.88      6.50 o 
  -4  -3  12      161.53      164.31     17.38 o 
  -3  -3  12      279.48      275.82     22.35 o 
  -2  -3  12       97.72       87.84     13.68 o 
  -1  -3  12      211.88      189.84     18.04 o 
   0  -3  12       58.90       43.26      8.32 o 
   1  -3  12       11.63        9.51      7.57 o 
   2  -3  12      169.74      151.45     17.13 o 
   3  -3  12       31.74       45.23      9.99 o 
   4  -3  12       16.06       10.25      8.38 o 
   5  -3  12        0.61       13.22      6.80 o 
   6  -3  12       16.04       20.99      9.83 o 
  -8  -2  12        5.06       -1.97      9.49 o 
  -7  -2  12       30.60       28.17      9.31 o 
  -6  -2  12       55.73       78.72     11.14 o 
  -5  -2  12       41.32       43.95     10.52 o 
  -4  -2  12       12.65       11.63      6.73 o 
  -3  -2  12       57.66       73.27     10.25 o 
  -2  -2  12       25.92       44.62      7.15 o 
  -1  -2  12        7.92        3.37      5.16 o 
   0  -2  12       50.15       40.33      6.03 o 
   1  -2  12        9.32       15.51      7.26 o 
   2  -2  12       28.44       38.39      8.87 o 
   3  -2  12      189.01      172.27     17.33 o 
   4  -2  12       28.48       40.36      9.56 o 
   5  -2  12       24.08       17.35     10.12 o 
   6  -2  12       19.55       15.58     13.76 o 
  -8  -1  12        3.86        5.65      7.30 o 
  -7  -1  12       92.71       95.18     17.12 o 
  -6  -1  12        1.37        4.45      5.73 o 
  -5  -1  12       49.97       55.52      9.72 o 
  -4  -1  12      182.93      140.85     15.37 o 
  -3  -1  12      371.17      398.94     22.12 o 
  -2  -1  12       34.96       38.47      7.70 o 
  -1  -1  12      151.83      153.65     14.57 o 
   0  -1  12      138.15      133.05      9.88 o 
   1  -1  12       39.09       37.05      7.40 o 
   2  -1  12      351.26      364.52     22.85 o 
   3  -1  12      229.18      217.63     20.89 o 
   4  -1  12       11.94       10.20      6.34 o 
   5  -1  12       11.10       13.15      7.34 o 
   6  -1  12       42.64       55.70     12.86 o 
   7  -1  12        4.29       14.70      9.14 o 
  -9   0  12        7.39        2.11     10.54 o 
  -8   0  12        3.95       14.87      6.96 o 
  -7   0  12        1.89       -8.20      9.12 o 
  -6   0  12      146.95      149.44     18.51 o 
  -5   0  12      986.55     1057.03     40.56 o 
  -4   0  12       55.01       49.91      9.91 o 
  -3   0  12       53.98       43.66      8.59 o 
  -2   0  12        2.97        0.00      5.50 o 
  -1   0  12        0.55        0.98      5.46 o 
   0   0  12       25.71       11.46      6.43 o 
   1   0  12       13.99       26.35      7.38 o 
   2   0  12      135.87      122.61     15.06 o 
   3   0  12      230.91      236.32     19.93 o 
   4   0  12        6.07        4.27      8.18 o 
   5   0  12        4.74       -3.22     10.20 o 
   6   0  12       26.25       34.71     10.18 o 
   7   0  12       73.70      101.45     16.18 o 
  -8   1  12        4.07        5.67      9.83 o 
  -7   1  12       93.54      115.44     16.14 o 
  -6   1  12        0.99       -4.45      7.70 o 
  -5   1  12       51.92       47.70      9.18 o 
  -4   1  12      178.77      181.81     16.92 o 
  -3   1  12      364.61      338.03     21.60 o 
  -2   1  12       30.96       27.06      7.78 o 
  -1   1  12      151.27      136.48     13.51 o 
   0   1  12      135.34      137.36      8.80 o 
   1   1  12       41.24       32.68      8.85 o 
   2   1  12      349.09      370.52     22.27 o 
   3   1  12      230.45      208.62     19.61 o 
   4   1  12       11.35       14.59      5.85 o 
   5   1  12       11.24       -4.93     10.27 o 
   6   1  12       42.24       37.16     11.46 o 
   7   1  12        4.43       -8.41     13.95 o 
  -8   2  12        4.95        1.99      8.64 o 
  -7   2  12       32.05       45.96     11.73 o 
  -6   2  12       55.37       52.15     12.53 o 
  -5   2  12       39.87       45.54     10.06 o 
  -4   2  12       12.71        7.78      7.78 o 
  -3   2  12       60.46       62.65     10.08 o 
  -2   2  12       25.77       30.97      7.17 o 
  -1   2  12        7.17        7.88      6.84 o 
   0   2  12       49.90       43.90      6.96 o 
   1   2  12        8.86        1.19      9.31 o 
   2   2  12       28.79       24.34     10.00 o 
   3   2  12      186.70      165.44     18.05 o 
   4   2  12       28.64       12.44     11.00 o 
   5   2  12       24.58       19.13     14.01 o 
   6   2  12       19.55       21.47      8.05 o 
  -7   3  12       12.18       19.22     11.21 o 
  -6   3  12        8.65       -5.21      9.03 o 
  -5   3  12       13.74       12.67      7.07 o 
  -4   3  12      158.45      184.03     18.25 o 
  -3   3  12      279.96      271.51     22.54 o 
  -2   3  12       98.14       80.23     12.55 o 
  -1   3  12      209.39      212.23     18.02 o 
   0   3  12       56.35       61.05      8.56 o 
   1   3  12       10.39       -4.08      9.70 o 
   2   3  12      169.30      180.45     18.65 o 
   3   3  12       31.22       15.62     11.27 o 
   4   3  12       17.48        1.71     11.23 o 
   5   3  12        0.66        9.47     10.20 o 
   6   3  12       15.08       23.15     11.33 o 
  -6   4  12       34.03       35.17     10.69 o 
  -5   4  12        8.56       -1.80     10.66 o 
  -4   4  12       10.59       25.24      7.70 o 
  -3   4  12       24.81       22.33     10.58 o 
  -2   4  12       12.40       10.79      8.59 o 
  -1   4  12       60.53       60.81     12.73 o 
   0   4  12       10.90       10.25      6.91 o 
   1   4  12       15.55       12.67      8.95 o 
   2   4  12       15.10       -3.33      9.70 o 
   3   4  12       16.06       26.70     10.23 o 
   4   4  12       10.18        9.64      7.95 o 
   5   4  12       32.07       40.04     12.82 o 
  -5   5  12        6.17       -8.32     11.75 o 
  -4   5  12        0.40        3.93      7.34 o 
  -3   5  12       24.69       45.00     12.15 o 
  -2   5  12        0.50       -1.82      7.51 o 
  -1   5  12        7.41        7.21     12.23 o 
   0   5  12        6.99        6.77      5.39 o 
   1   5  12        1.31        3.72      6.96 o 
   2   5  12       45.50       34.96     12.59 o 
   3   5  12       10.02       20.55     10.87 o 
  -4  -5  13        0.73        6.08      7.84 o 
  -3  -5  13       33.76       42.76     11.33 o 
  -2  -5  13        5.85       18.96      6.00 o 
  -1  -5  13       92.26       84.62     17.54 o 
   0  -5  13        7.26       16.76     11.41 o 
   1  -5  13       27.47       19.49     14.05 o 
   2  -5  13        8.72       10.16      6.73 o 
  -6  -4  13       10.59       10.06     10.83 o 
  -5  -4  13       10.75       11.19     10.22 o 
  -4  -4  13        1.05        8.74      8.39 o 
  -3  -4  13       10.85       20.01     10.00 o 
  -2  -4  13       28.28       30.74      9.01 o 
  -1  -4  13       22.55       28.85      9.62 o 
   0  -4  13       12.78       19.19      7.31 o 
   1  -4  13       49.02       46.80     11.35 o 
   2  -4  13       38.59       26.32     12.53 o 
   3  -4  13        0.91        3.74      7.00 o 
   4  -4  13        3.55       16.14     10.29 o 
  -7  -3  13       29.70       33.67     11.71 o 
  -6  -3  13        5.65       14.39      8.05 o 
  -5  -3  13       63.08       61.02     11.54 o 
  -4  -3  13       61.72       53.63     12.34 o 
  -3  -3  13      329.29      354.57     24.26 o 
  -2  -3  13       48.12       67.02     11.35 o 
  -1  -3  13       87.68       92.44     13.17 o 
   0  -3  13      146.95      148.52     12.44 o 
   1  -3  13        4.71        2.89      5.42 o 
   2  -3  13       22.46        9.22      9.22 o 
   3  -3  13      136.94      143.98     16.46 o 
   4  -3  13       36.38       46.92     11.12 o 
   5  -3  13       26.92       53.61     13.32 o 
  -8  -2  13        2.53        6.11      7.90 o 
  -7  -2  13        2.41        7.32      7.32 o 
  -6  -2  13        1.35        8.22      3.68 o 
  -5  -2  13       17.47       22.41      9.33 o 
  -4  -2  13       39.22       39.83      8.13 o 
  -3  -2  13      355.01      336.83     22.85 o 
  -2  -2  13       95.94      108.48     13.05 o 
  -1  -2  13      239.54      238.22     19.45 o 
   0  -2  13       15.80       14.29      4.25 o 
   1  -2  13      162.51      159.81     15.68 o 
   2  -2  13       99.01      115.63     13.90 o 
   3  -2  13       85.35       76.40     15.77 o 
   4  -2  13        9.69      -11.19     11.19 o 
   5  -2  13       40.71       45.85     11.15 o 
   6  -2  13       16.08        8.18     10.83 o 
  -8  -1  13        4.60       13.67      5.16 o 
  -7  -1  13       68.93       45.19     11.54 o 
  -6  -1  13      211.60      178.63     19.84 o 
  -5  -1  13       47.52       65.76     11.79 o 
  -4  -1  13      192.75      213.05     18.71 o 
  -3  -1  13      439.22      504.16     25.64 o 
  -2  -1  13        3.44        4.52      3.58 o 
  -1  -1  13       72.33       80.15     10.91 o 
   0  -1  13       36.83       38.15      6.05 o 
   1  -1  13       41.51       32.08      8.49 o 
   2  -1  13      318.73      318.39     22.04 o 
   3  -1  13      332.14      368.76     25.66 o 
   4  -1  13        6.96       -6.23      8.80 o 
   5  -1  13        0.05       -9.22      9.22 o 
   6  -1  13       19.93       -5.86     11.25 o 
  -8   0  13       15.33       26.93      8.61 o 
  -7   0  13       58.71       46.13     14.20 o 
  -6   0  13       32.74       13.70     11.50 o 
  -5   0  13       67.59       62.94     10.94 o 
  -4   0  13      137.54      151.72     17.33 o 
  -3   0  13      237.20      214.49     19.17 o 
  -2   0  13        0.07        5.48      3.64 o 
  -1   0  13       64.37       49.62     10.79 o 
   0   0  13      294.25      291.60     14.20 o 
   1   0  13      106.63      111.97     12.38 o 
   2   0  13      101.83       93.43     14.14 o 
   3   0  13      170.26      183.59     18.17 o 
   4   0  13        5.19       12.21      6.82 o 
   5   0  13       24.26       25.68      8.89 o 
   6   0  13       27.50       38.54      9.83 o 
  -8   1  13        4.65        3.91      7.32 o 
  -7   1  13       68.76       95.77     14.26 o 
  -6   1  13      212.90      228.79     19.63 o 
  -5   1  13       47.87       56.08     12.23 o 
  -4   1  13      189.86      172.53     18.38 o 
  -3   1  13      432.76      433.73     25.68 o 
  -2   1  13        3.55        7.93      2.99 o 
  -1   1  13       73.76       71.30     11.46 o 
   0   1  13       35.83       26.92     12.47 o 
   1   1  13       44.04       30.90      9.79 o 
   2   1  13      315.64      282.66     21.89 o 
   3   1  13      330.45      315.63     23.17 o 
   4   1  13        7.73        6.23      6.23 o 
   5   1  13        0.01        3.49      8.89 o 
   6   1  13       19.95       25.47      9.79 o 
  -8   2  13        2.43        4.10      7.67 o 
  -7   2  13        2.00       -3.68      7.34 o 
  -6   2  13        1.36        3.30      6.17 o 
  -5   2  13       16.55       23.98      8.74 o 
  -4   2  13       39.16       49.58     10.12 o 
  -3   2  13      351.15      327.55     23.50 o 
  -2   2  13       96.02       95.14     12.42 o 
  -1   2  13      242.20      197.18     18.13 o 
   0   2  13       16.05        5.34     12.97 o 
   1   2  13      163.93      128.87     15.03 o 
   2   2  13      100.26      100.55     14.37 o 
   3   2  13       84.31       89.95     14.22 o 
   4   2  13       10.47        0.00      8.11 o 
   5   2  13       40.78       62.46     12.46 o 
   6   2  13       15.63       10.25     11.04 o 
  -7   3  13       29.39       33.83     10.71 o 
  -6   3  13        6.02       -3.62      8.49 o 
  -5   3  13       65.76       56.35     12.63 o 
  -4   3  13       61.38       30.76     10.89 o 
  -3   3  13      322.24      287.68     23.34 o 
  -2   3  13       49.36       40.61     10.20 o 
  -1   3  13       84.81      109.21     14.43 o 
   0   3  13      149.74      145.43     18.32 o 
   1   3  13        4.02        5.81      5.81 o 
   2   3  13       22.51       39.98      9.47 o 
   3   3  13      133.07      102.73     19.19 o 
   4   3  13       36.91       52.46     11.58 o 
   5   3  13       27.66       37.83     13.05 o 
  -6   4  13       10.52       12.15      9.91 o 
  -5   4  13       10.21       11.25     10.27 o 
  -4   4  13        1.06       -1.76      7.24 o 
  -3   4  13        9.96        5.02      9.62 o 
  -2   4  13       28.52       42.20      8.28 o 
  -1   4  13       23.43       25.68      9.35 o 
   0   4  13       12.58       18.77      7.23 o 
   1   4  13       50.53       48.49     10.71 o 
   2   4  13       38.26       42.15     11.38 o 
   3   4  13        0.82       -8.99      8.99 o 
   4   4  13        3.86       -7.57      7.57 o 
  -4   5  13        0.62       -6.09     12.71 o 
  -3   5  13       32.70       62.48     13.80 o 
  -2   5  13        5.54       15.22      9.70 o 
  -1   5  13       91.35       90.46     16.66 o 
   0   5  13        7.43       15.79      8.54 o 
   1   5  13       27.15       31.18     12.32 o 
   2   5  13        8.73        6.09     10.56 o 
  -4  -5  14       44.67       44.20     10.94 o 
  -3  -5  14       14.63       12.17     11.10 o 
  -2  -5  14       28.89       39.64     11.21 o 
  -1  -5  14        4.25       19.70      7.88 o 
   0  -5  14        7.87        4.96      6.37 o 
   1  -5  14       13.60       14.30     11.37 o 
   2  -5  14        6.68       10.64     10.20 o 
  -6  -4  14        4.20       27.14      7.53 o 
  -5  -4  14       13.75       27.22     11.98 o 
  -4  -4  14       27.57       23.82     10.20 o 
  -3  -4  14        5.23       -8.76      9.76 o 
  -2  -4  14       24.64       37.55      9.95 o 
  -1  -4  14       57.77       72.81     11.10 o 
   0  -4  14       11.77       17.63      9.45 o 
   1  -4  14       28.28       19.45     11.33 o 
   2  -4  14       11.33        9.26      7.65 o 
   3  -4  14       20.83       23.65      9.66 o 
   4  -4  14        7.80        6.36      8.20 o 
  -7  -3  14       16.38       16.43     11.61 o 
  -6  -3  14        3.29       11.25      6.50 o 
  -5  -3  14        3.74       -9.16      9.16 o 
  -4  -3  14       83.94       85.65     14.72 o 
  -3  -3  14      129.14       89.03     13.90 o 
  -2  -3  14        5.81       11.90      6.65 o 
  -1  -3  14      140.75      151.80     16.21 o 
   0  -3  14       30.78       29.60      6.73 o 
   1  -3  14       96.17      103.80     15.26 o 
   2  -3  14       52.20       53.99     10.98 o 
   3  -3  14        8.73       12.29      7.65 o 
   4  -3  14       11.21       24.80      9.54 o 
   5  -3  14       31.21       56.43     13.05 o 
  -8  -2  14        3.64       -2.11      8.70 o 
  -7  -2  14       79.03       66.62     15.35 o 
  -6  -2  14      112.32      103.42     17.92 o 
  -5  -2  14      137.67      121.30     16.75 o 
  -4  -2  14       82.84       77.34     11.77 o 
  -3  -2  14       73.05       52.29     12.30 o 
  -2  -2  14      129.30      122.05     13.91 o 
  -1  -2  14       76.14       84.01     11.88 o 
   0  -2  14      101.91       98.00      9.72 o 
   1  -2  14       62.84       59.76     10.31 o 
   2  -2  14       10.30        8.87      8.11 o 
   3  -2  14       79.73       89.64     13.76 o 
   4  -2  14       10.76       12.29      8.78 o 
   5  -2  14       18.79       23.27     13.44 o 
  -8  -1  14        2.78       -6.08      6.08 o 
  -7  -1  14       22.53       34.44      9.07 o 
  -6  -1  14       40.04       26.10     11.08 o 
  -5  -1  14      301.42      297.90     23.67 o 
  -4  -1  14        9.87        0.00      7.47 o 
  -3  -1  14      220.27      205.86     17.94 o 
  -2  -1  14       32.00       19.65      6.50 o 
  -1  -1  14      211.31      214.74     18.21 o 
   0  -1  14       20.02       22.22      5.66 o 
   1  -1  14      414.45      393.96     24.88 o 
   2  -1  14      254.92      228.13     20.18 o 
   3  -1  14        1.32       12.06      7.69 o 
   4  -1  14        6.26       -1.67      8.95 o 
   5  -1  14       66.18       73.90     15.45 o 
   6  -1  14        0.71      -10.31     10.31 o 
  -8   0  14        2.98       -8.47      8.47 o 
  -7   0  14       90.05      126.65     16.25 o 
  -6   0  14      100.65       81.72     16.43 o 
  -5   0  14       94.69       90.00     12.98 o 
  -4   0  14        9.49       23.98      8.62 o 
  -3   0  14     1094.58     1114.26     40.38 o 
  -2   0  14       78.16       59.74     10.69 o 
  -1   0  14      443.69      434.19     24.57 o 
   0   0  14       61.45       67.96      8.80 o 
   1   0  14        0.33       -6.90      6.90 o 
   2   0  14      185.98      151.24     17.40 o 
   3   0  14       43.13       17.71     10.22 o 
   4   0  14       52.28       52.19     11.54 o 
   5   0  14        0.20       10.91      4.45 o 
   6   0  14        7.65        6.09      7.88 o 
  -8   1  14        2.84        8.11      8.11 o 
  -7   1  14       23.19       36.32     11.19 o 
  -6   1  14       39.51       40.88     11.44 o 
  -5   1  14      303.72      311.87     23.57 o 
  -4   1  14       10.28       12.29      4.10 o 
  -3   1  14      224.57      225.41     19.17 o 
  -2   1  14       33.01       28.27      8.95 o 
  -1   1  14      207.52      229.48     18.21 o 
   0   1  14       20.83       28.77      5.97 o 
   1   1  14      410.93      357.81     23.50 o 
   2   1  14      255.87      264.15     21.10 o 
   3   1  14        1.27        1.51      8.39 o 
   4   1  14        6.51       24.94     10.39 o 
   5   1  14       66.30       88.76     16.33 o 
   6   1  14        0.73        2.07     10.33 o 
  -8   2  14        4.06       19.07      9.72 o 
  -7   2  14       78.69       93.59     14.91 o 
  -6   2  14      110.65       74.38     17.04 o 
  -5   2  14      141.45      151.74     18.15 o 
  -4   2  14       84.73       74.63     14.11 o 
  -3   2  14       75.95       77.28     11.86 o 
  -2   2  14      131.60      122.32     13.55 o 
  -1   2  14       74.92       68.35     13.15 o 
   0   2  14      101.70      114.08     10.01 o 
   1   2  14       59.04       72.28     12.59 o 
   2   2  14       10.56       -2.95      6.94 o 
   3   2  14       77.52       81.71     13.30 o 
   4   2  14       11.50       10.54      7.46 o 
   5   2  14       19.12        9.72     10.46 o 
  -7   3  14       16.66        0.00     10.10 o 
  -6   3  14        3.25        9.43      7.78 o 
  -5   3  14        3.75        0.00      6.02 o 
  -4   3  14       83.73       74.63     12.98 o 
  -3   3  14      132.79      138.67     17.71 o 
  -2   3  14        6.42       13.42      7.74 o 
  -1   3  14      145.06      122.53     17.29 o 
   0   3  14       32.17       35.80      7.07 o 
   1   3  14       95.69       69.73     14.95 o 
   2   3  14       53.60       52.38     12.90 o 
   3   3  14        9.01       10.54      7.46 o 
   4   3  14       11.46        3.81      8.55 o 
   5   3  14       30.23       16.75     11.84 o 
  -6   4  14        4.09       10.50      8.66 o 
  -5   4  14       14.21       31.26     10.33 o 
  -4   4  14       28.48        5.52     13.15 o 
  -3   4  14        4.84        8.80      8.43 o 
  -2   4  14       25.64       17.12      9.99 o 
  -1   4  14       56.14       40.73     11.75 o 
   0   4  14       11.46       16.51      8.59 o 
   1   4  14       29.14       31.82      9.68 o 
   2   4  14       11.46       11.12     10.16 o 
   3   4  14       20.87       17.75     10.25 o 
   4   4  14        7.88       14.87      5.62 o 
  -4   5  14       44.57       35.96     14.51 o 
  -3   5  14       15.02        6.11     11.69 o 
  -2   5  14       29.20       45.75     12.75 o 
  -1   5  14        4.60       -5.92     11.35 o 
   0   5  14        8.40        4.68      6.33 o 
   1   5  14       13.27       16.35     10.43 o 
  -3  -5  15        5.69       -6.34     12.17 o 
  -2  -5  15       20.58       18.67     10.79 o 
  -1  -5  15        5.39        8.26      9.68 o 
   0  -5  15       18.24       11.48      6.18 o 
  -5  -4  15        2.95        6.09      7.86 o 
  -4  -4  15       68.63       49.95     13.59 o 
  -3  -4  15       17.04       27.66      9.58 o 
  -2  -4  15       81.59       91.84     17.36 o 
  -1  -4  15       22.17        7.17      9.47 o 
   0  -4  15       26.28       39.02      7.43 o 
   1  -4  15       32.16       46.75     11.37 o 
   2  -4  15        2.73        3.91      7.32 o 
   3  -4  15        9.08        0.00     10.18 o 
  -6  -3  15       13.14       21.56     10.56 o 
  -5  -3  15       22.31       29.08      8.53 o 
  -4  -3  15        0.42       -8.53      8.53 o 
  -3  -3  15       10.18       14.66      8.47 o 
  -2  -3  15        4.83       15.83      5.00 o 
  -1  -3  15       17.37       22.02      8.03 o 
   0  -3  15        8.45        9.64      5.85 o 
   1  -3  15        5.33        0.00      8.11 o 
   2  -3  15       56.35       53.99     12.19 o 
   3  -3  15        1.09        7.46      7.46 o 
   4  -3  15       25.23       32.26     10.68 o 
  -7  -2  15       28.56       29.76     10.31 o 
  -6  -2  15       17.59       19.89     10.69 o 
  -5  -2  15        3.17       14.97      7.63 o 
  -4  -2  15       53.74       58.94     12.21 o 
  -3  -2  15       70.85       69.17     12.92 o 
  -2  -2  15      372.65      360.76     25.47 o 
  -1  -2  15        1.20       -1.42      5.83 o 
   0  -2  15        1.53        3.67      3.59 o 
   1  -2  15       81.08       88.26     13.63 o 
   2  -2  15       44.64       58.69     12.38 o 
   3  -2  15       32.00       35.90      9.81 o 
   4  -2  15        4.09       -9.31      9.31 o 
   5  -2  15       17.67       24.59     11.23 o 
  -8  -1  15        4.33       -8.39     10.71 o 
  -7  -1  15        2.10      -10.02     10.02 o 
  -6  -1  15        5.98       10.31      7.28 o 
  -5  -1  15        2.79        4.71      8.16 o 
  -4  -1  15       39.96       40.79     10.50 o 
  -3  -1  15        6.68       16.52      6.75 o 
  -2  -1  15        0.02       -7.28      7.28 o 
  -1  -1  15       50.26       50.08      9.31 o 
   0  -1  15       68.46       61.62      8.24 o 
   1  -1  15       24.83        8.39     11.88 o 
   2  -1  15       15.04       22.37      8.57 o 
   3  -1  15       18.01       32.33      9.14 o 
   4  -1  15       10.12        7.09      9.37 o 
   5  -1  15       13.94        3.91     12.07 o 
  -8   0  15       54.72       64.24     14.51 o 
  -7   0  15        2.44        9.33      8.95 o 
  -6   0  15       22.80       27.01      8.93 o 
  -5   0  15       29.99       30.82      9.51 o 
  -4   0  15        0.39       -6.21      6.21 o 
  -3   0  15      199.27      185.57     17.12 o 
  -2   0  15      151.01      142.69     16.90 o 
  -1   0  15        9.85        7.70      7.03 o 
   0   0  15        4.07       -1.40      5.95 o 
   1   0  15      390.40      397.93     25.84 o 
   2   0  15       72.65       45.27     14.37 o 
   3   0  15       41.63       49.14     11.10 o 
   4   0  15        9.41       13.93      7.78 o 
   5   0  15       11.91       -9.64     11.73 o 
  -8   1  15        4.10        8.41      9.87 o 
  -7   1  15        2.01        7.59      6.00 o 
  -6   1  15        6.07        8.61      7.09 o 
  -5   1  15        3.00       12.59      5.88 o 
  -4   1  15       40.41       17.52     10.10 o 
  -3   1  15        7.01        6.90      7.42 o 
  -2   1  15        0.01        1.32      7.42 o 
  -1   1  15       50.39       52.75     11.04 o 
   0   1  15       68.97       46.73      8.13 o 
   1   1  15       25.40        8.39     10.85 o 
   2   1  15       15.14       20.89     11.75 o 
   3   1  15       18.16       16.18     10.96 o 
   4   1  15       10.17        3.55      9.05 o 
   5   1  15       14.10       13.72      7.07 o 
  -7   2  15       29.19       43.79     11.61 o 
  -6   2  15       18.96       29.04     10.58 o 
  -5   2  15        2.81        8.34      8.01 o 
  -4   2  15       54.02       43.55     10.54 o 
  -3   2  15       68.14       66.41     11.71 o 
  -2   2  15      367.06      377.27     26.20 o 
  -1   2  15        1.48       -8.49      8.49 o 
   0   2  15        2.14       -6.47      6.47 o 
   1   2  15       79.09       65.82     13.88 o 
   2   2  15       43.69       41.26     12.50 o 
   3   2  15       32.95       46.19      9.83 o 
   4   2  15        3.98        9.33      4.18 o 
   5   2  15       18.05       20.53      8.20 o 
  -6   3  15       13.27       23.63     10.79 o 
  -5   3  15       22.68        7.30     10.64 o 
  -4   3  15        0.52        1.71      6.17 o 
  -3   3  15       10.47       14.72      7.49 o 
  -2   3  15        5.37        9.53      5.50 o 
  -1   3  15       17.08       26.79      9.33 o 
   0   3  15        8.52        7.97      6.08 o 
   1   3  15        5.49       14.87      7.57 o 
   2   3  15       57.65       69.71     13.93 o 
   3   3  15        1.00       -5.60      8.55 o 
   4   3  15       25.29       20.20     10.69 o 
  -5   4  15        2.92        4.08      7.63 o 
  -4   4  15       68.36       81.03     14.95 o 
  -3   4  15       16.77       14.82      9.45 o 
  -2   4  15       80.47       70.47     14.34 o 
  -1   4  15       22.83       12.55     12.55 o 
   0   4  15       27.28       30.71      7.19 o 
   1   4  15       31.50       28.04     12.53 o 
   2   4  15        2.52       -5.86      8.97 o 
   3   4  15        9.42        2.07      7.49 o 
  -3   5  15        5.51       19.15      9.76 o 
  -2   5  15       20.51       39.56     12.67 o 
  -1   5  15        5.43       10.35      9.93 o 
   0   5  15       18.19       36.68      9.16 o 
  -5  -4  16        6.33        4.24      9.49 o 
  -4  -4  16       27.21       26.20     11.23 o 
  -3  -4  16        0.68        3.89      7.26 o 
  -2  -4  16      106.65      119.81     21.08 o 
  -1  -4  16       24.82       18.94     12.84 o 
   0  -4  16       22.49       17.10      6.19 o 
   1  -4  16       13.04       -3.95     10.46 o 
   2  -4  16       20.47       30.99     11.86 o 
  -6  -3  16        6.79       -2.05      8.45 o 
  -5  -3  16        0.25        0.00      6.61 o 
  -4  -3  16       17.23       23.44      7.86 o 
  -3  -3  16        7.82       12.09      6.23 o 
  -2  -3  16       32.37       37.11      8.93 o 
  -1  -3  16       22.64       26.87      7.88 o 
   0  -3  16      146.16      178.40     13.62 o 
   1  -3  16       45.03       47.61     13.99 o 
   2  -3  16        7.56        9.28      7.65 o 
   3  -3  16        6.29       -3.95      9.28 o 
  -7  -2  16       15.16       10.35      9.93 o 
  -6  -2  16       28.69       41.76     12.88 o 
  -5  -2  16       17.53       35.15      8.97 o 
  -4  -2  16       49.02       57.71     13.30 o 
  -3  -2  16        7.08       -1.57      7.55 o 
  -2  -2  16       54.28       45.92     10.60 o 
  -1  -2  16       22.56       38.06      9.99 o 
   0  -2  16       62.38       66.49     15.53 o 
   1  -2  16       76.63      104.51     14.11 o 
   2  -2  16       35.91       40.79     11.77 o 
   3  -2  16       52.81       40.13     13.90 o 
   4  -2  16       32.50       31.68     13.44 o 
  -7  -1  16       21.32       15.85     11.21 o 
  -6  -1  16        6.71       -5.42     10.39 o 
  -5  -1  16       21.97        6.67     11.31 o 
  -4  -1  16       22.77       23.34      7.13 o 
  -3  -1  16      135.61      137.56     15.16 o 
  -2  -1  16      283.24      262.77     21.83 o 
  -1  -1  16       58.65       69.94     11.67 o 
   0  -1  16       52.44       32.81      9.12 o 
   1  -1  16       78.66       43.87     12.19 o 
   2  -1  16       67.15       35.34     14.01 o 
   3  -1  16        0.17        8.66      5.75 o 
   4  -1  16        6.95       22.65      6.54 o 
   5  -1  16        7.14       14.53     12.63 o 
  -7   0  16       23.84       42.97     11.38 o 
  -6   0  16       25.75       19.57      9.58 o 
  -5   0  16       96.76       86.73     13.78 o 
  -4   0  16        3.67       19.84      7.63 o 
  -3   0  16        2.46        1.46      5.21 o 
  -2   0  16       92.41      133.42     16.44 o 
  -1   0  16      163.86      161.86     16.16 o 
   0   0  16      313.05      315.58     16.96 o 
   1   0  16       26.90       31.11      9.93 o 
   2   0  16       53.34       72.45     12.00 o 
   3   0  16       49.76       32.31     13.28 o 
   4   0  16       18.66       31.59      7.67 o 
   5   0  16        5.81       -6.13      9.37 o 
  -7   1  16       21.19       37.72     11.06 o 
  -6   1  16        7.37       14.49      6.78 o 
  -5   1  16       22.91       16.69      8.84 o 
  -4   1  16       22.64       35.84      8.39 o 
  -3   1  16      137.36      152.56     17.84 o 
  -2   1  16      280.89      293.24     23.88 o 
  -1   1  16       58.43       57.12     12.46 o 
   0   1  16       53.11       37.76     12.36 o 
   1   1  16       78.43       92.28     11.83 o 
   2   1  16       66.27       56.21     11.02 o 
   3   1  16        0.24        8.66      8.30 o 
   4   1  16        6.50       22.67      9.26 o 
   5   1  16        7.29        8.32      9.76 o 
  -7   2  16       15.67       20.78      6.57 o 
  -6   2  16       27.61       36.19      9.53 o 
  -5   2  16       18.25       19.40      8.45 o 
  -4   2  16       45.81       47.95     12.04 o 
  -3   2  16        6.55       -1.57      6.50 o 
  -2   2  16       50.80       32.22     10.94 o 
  -1   2  16       22.78       24.38      8.89 o 
   0   2  16       59.51       62.98      9.33 o 
   1   2  16       77.60       80.38     13.26 o 
   2   2  16       37.37       13.61     10.48 o 
   3   2  16       51.88       60.22     13.78 o 
   4   2  16       31.95       39.64     14.01 o 
  -6   3  16        7.05       35.00      9.87 o 
  -5   3  16        0.25        3.83      8.57 o 
  -4   3  16       17.41       32.56      9.91 o 
  -3   3  16        8.06        3.47      8.84 o 
  -2   3  16       31.72       23.69      9.56 o 
  -1   3  16       22.59       21.87      9.37 o 
   0   3  16      147.01      144.59     13.07 o 
   1   3  16       44.48       42.32     12.96 o 
   2   3  16        7.95       11.12     10.16 o 
   3   3  16        6.29       11.86      9.70 o 
  -4   4  16       27.45       38.47     11.27 o 
  -3   4  16        0.63       -3.91      9.14 o 
  -2   4  16      106.92      108.75     17.79 o 
  -1   4  16       25.38       22.77     13.95 o 
   0   4  16       21.84       23.98      5.83 o 
   1   4  16       13.14        0.00     10.83 o 
   2   4  16       20.89       22.75     12.23 o 
  -4  -4  17        4.54       21.16      8.47 o 
  -3  -4  17       40.98       61.39     16.62 o 
  -2  -4  17       40.85       56.25     13.63 o 
  -1  -4  17       19.79       26.05     11.15 o 
   0  -4  17       24.43       27.17      7.13 o 
   1  -4  17        6.81       14.64     11.65 o 
  -5  -3  17       38.02       24.11      9.85 o 
  -4  -3  17       24.13       19.05      8.93 o 
  -3  -3  17       42.28       47.69     11.31 o 
  -2  -3  17        7.49        1.80      7.82 o 
  -1  -3  17       62.20       60.85     13.63 o 
   0  -3  17       42.60       43.91      8.86 o 
   1  -3  17       32.94       60.12     11.58 o 
   2  -3  17       15.79       31.53      9.24 o 
   3  -3  17        9.74       10.48      8.64 o 
  -6  -2  17       40.46       65.85     12.46 o 
  -5  -2  17       10.87       -9.30      9.30 o 
  -4  -2  17       86.47       91.13     15.87 o 
  -3  -2  17       72.80       62.17     14.93 o 
  -2  -2  17       87.46      103.38     15.31 o 
  -1  -2  17       82.17       65.41     13.09 o 
   0  -2  17      285.25      264.96     26.80 o 
   1  -2  17       52.02       65.55     15.43 o 
   2  -2  17       12.95       27.27      9.45 o 
   3  -2  17       35.33       36.93     14.41 o 
   4  -2  17        0.87        2.11      7.57 o 
  -7  -1  17       36.07       76.80     14.53 o 
  -6  -1  17       53.86       59.07     14.13 o 
  -5  -1  17      100.99      107.81     17.94 o 
  -4  -1  17       26.42       28.23      9.83 o 
  -3  -1  17       30.41       44.45     11.44 o 
  -2  -1  17       56.51       68.10     10.94 o 
  -1  -1  17       27.61       29.29      9.37 o 
   0  -1  17      131.98      137.31     12.87 o 
   1  -1  17       20.59       19.57      8.93 o 
   2  -1  17       15.51        6.90      9.14 o 
   3  -1  17       55.87       77.81     13.61 o 
   4  -1  17        7.23       16.08      7.51 o 
  -7   0  17        2.08        4.10     10.45 o 
  -6   0  17       81.48       84.47     16.89 o 
  -5   0  17       18.18       13.90      9.83 o 
  -4   0  17      277.26      295.10     24.67 o 
  -3   0  17      466.80      451.53     31.07 o 
  -2   0  17       16.06       21.24      7.72 o 
  -1   0  17       22.85       24.17     10.89 o 
   0   0  17       84.48       78.36     11.09 o 
   1   0  17      216.61      240.00     22.85 o 
   2   0  17        1.49       -6.34      6.34 o 
   3   0  17       22.92       23.69     11.08 o 
   4   0  17        2.83        5.94      7.67 o 
  -7   1  17       37.69       56.12     13.95 o 
  -6   1  17       52.93       57.27     15.51 o 
  -5   1  17      100.32       90.29     18.65 o 
  -4   1  17       26.72       29.94      8.15 o 
  -3   1  17       31.23       27.02     10.18 o 
  -2   1  17       57.60       54.22     11.27 o 
  -1   1  17       28.38       49.35     10.23 o 
   0   1  17      128.98      128.05     29.09 o 
   1   1  17       20.47       44.04      9.37 o 
   2   1  17       15.43       32.79      8.62 o 
   3   1  17       55.93        9.26      7.65 o 
   4   1  17        7.18        0.00      9.85 o 
  -6   2  17       40.44       64.05     13.28 o 
  -5   2  17       10.72       16.77      8.53 o 
  -4   2  17       87.63       98.40     14.49 o 
  -3   2  17       73.37       77.47     14.68 o 
  -2   2  17       91.12      106.87     14.99 o 
  -1   2  17       84.36      103.15     15.79 o 
   0   2  17      282.39      283.10     29.31 o 
   1   2  17       53.19       72.45     14.01 o 
   2   2  17       12.92        1.82     11.06 o 
   3   2  17       35.88       27.24     12.90 o 
   4   2  17        0.62      -11.14     11.14 o 
  -5   3  17       38.19       44.37     12.76 o 
  -4   3  17       25.15       -5.73     12.82 o 
  -3   3  17       43.51       58.88     11.35 o 
  -2   3  17        8.12       -7.21      8.05 o 
  -1   3  17       63.15       44.83     12.55 o 
   0   3  17       41.24       27.29      7.24 o 
   1   3  17       33.36       50.73     14.18 o 
   2   3  17       15.92       25.63      9.85 o 
   3   3  17        9.77       10.48     10.06 o 
  -4   4  17        4.60        4.25     10.83 o 
  -3   4  17       40.86       55.47     12.82 o 
  -2   4  17       42.14        8.07     13.67 o 
  -1   4  17       21.03       38.14     10.04 o 
   0   4  17       24.01       32.00     10.13 o 
   1   4  17        7.24       14.64     11.65 o 
  -2  -4  18        4.57      -10.60     10.60 o 
  -1  -4  18       24.75       36.03      8.74 o 
  -5  -3  18        5.54       -6.34      8.18 o 
  -4  -3  18        6.43       12.07     12.07 o 
  -3  -3  18       29.54       38.91     12.90 o 
  -2  -3  18        6.36        5.73      5.73 o 
  -1  -3  18       18.28       11.44     11.44 o 
   0  -3  18        7.14       17.44      6.22 o 
   1  -3  18        2.09       18.00      9.16 o 
   2  -3  18       16.65       12.57      8.89 o 
  -6  -2  18       21.10       18.88     12.06 o 
  -5  -2  18       26.92       31.43     11.46 o 
  -4  -2  18       28.75       42.84      8.93 o 
  -3  -2  18       12.17       19.72     10.62 o 
  -2  -2  18       23.14       26.35     10.10 o 
  -1  -2  18       22.43       29.82     10.37 o 
   0  -2  18       16.74       19.71      9.83 o 
   1  -2  18       30.46       22.18     14.32 o 
   2  -2  18        2.77        0.00      8.24 o 
   3  -2  18       13.56       12.42     10.14 o 
  -6  -1  18        7.25      -10.04     11.19 o 
  -5  -1  18       27.58       43.10     11.10 o 
  -4  -1  18       16.48       31.87      9.70 o 
  -3  -1  18       70.64       64.65     13.40 o 
  -2  -1  18       13.36       43.28      8.49 o 
  -1  -1  18        6.35       11.63      4.39 o 
   0  -1  18       70.21       55.57     16.89 o 
   1  -1  18       17.67       15.79      8.05 o 
   2  -1  18       42.55       64.80     14.22 o 
   3  -1  18        3.31        5.94      7.67 o 
  -6   0  18        8.15       21.79      8.16 o 
  -5   0  18       20.00        7.38     10.75 o 
  -4   0  18       21.60       26.12     10.87 o 
  -3   0  18        9.32       11.69      8.36 o 
  -2   0  18        0.07       -8.16      9.10 o 
  -1   0  18       82.22      115.76     15.39 o 
   0   0  18        0.22       -1.34      5.55 o 
   1   0  18       11.98        1.72     10.48 o 
   2   0  18       25.06       34.59     12.75 o 
   3   0  18       11.33       29.25     12.17 o 
   4   0  18       17.93       18.97     10.96 o 
  -6   1  18        7.22       -2.01      9.66 o 
  -5   1  18       27.42       37.55     10.62 o 
  -4   1  18       16.51       26.60      6.86 o 
  -3   1  18       68.65       90.29     13.09 o 
  -2   1  18       13.39       18.32      7.99 o 
  -1   1  18        6.64        9.97      8.15 o 
   0   1  18       69.76       61.75     10.37 o 
   1   1  18       17.83        8.78     11.23 o 
   2   1  18       43.39       40.73     14.11 o 
   3   1  18        3.36        9.89      8.16 o 
  -6   2  18       20.84       16.83     12.98 o 
  -5   2  18       26.73       49.24      9.85 o 
  -4   2  18       28.96       22.41     11.19 o 
  -3   2  18       12.95       17.98      8.43 o 
  -2   2  18       22.80       29.92     11.27 o 
  -1   2  18       23.05       26.33     10.08 o 
   0   2  18       17.21       37.74     15.19 o 
   1   2  18       31.70       27.71      9.60 o 
   2   2  18        2.61       -3.89      7.78 o 
   3   2  18       13.42       26.93     10.35 o 
  -5   3  18        5.49       16.98      7.93 o 
  -4   3  18        6.35        4.04      9.03 o 
  -3   3  18       29.28        5.85     11.21 o 
  -2   3  18        6.46        5.75      7.42 o 
  -1   3  18       18.88        9.54     13.09 o 
   0   3  18        6.98       11.89      9.68 o 
   1   3  18        2.03       14.01      8.72 o 
   2   3  18       16.89       14.66      9.12 o 
  -1   4  18       23.74       14.85      9.26 o 
  -3  -3  19       38.90       43.32     13.84 o 
  -2  -3  19        2.29        6.09      6.09 o 
  -1  -3  19       44.33       69.02     12.84 o 
   0  -3  19       15.32       23.83      7.79 o 
  -5  -2  19       12.78        6.23     10.79 o 
  -4  -2  19        5.02        5.94      7.67 o 
  -3  -2  19        5.52       -1.92      7.88 o 
  -2  -2  19       35.04       37.57     10.62 o 
  -1  -2  19        4.03       13.15      4.96 o 
   0  -2  19       13.26       18.00      7.47 o 
   1  -2  19        0.47        1.97     11.00 o 
   2  -2  19        0.67       10.37      4.64 o 
  -6  -1  19       29.11       48.74     12.53 o 
  -5  -1  19       40.51       27.83     12.25 o 
  -4  -1  19       37.54       35.86     12.38 o 
  -3  -1  19        5.99       16.39     11.37 o 
  -2  -1  19       36.95       21.45     11.58 o 
  -1  -1  19       33.62       48.24     12.76 o 
   0  -1  19       82.90       76.71     12.71 o 
   1  -1  19       59.39       75.38     15.77 o 
   2  -1  19       15.43       15.85      8.87 o 
   3  -1  19       14.23       19.01     13.19 o 
  -6   0  19        0.95        2.09      9.10 o 
  -5   0  19        2.33        0.00      8.32 o 
  -4   0  19        1.29       16.71      5.58 o 
  -3   0  19        8.57       -7.17      9.14 o 
  -2   0  19        4.46        8.78      8.43 o 
  -1   0  19        1.15        0.00      7.46 o 
   0   0  19        1.51       10.73      4.80 o 
   1   0  19        0.10       -9.28      9.28 o 
   2   0  19        4.54        9.76     10.50 o 
   3   0  19       19.39       27.06     10.41 o 
  -6   1  19       28.94        8.49     13.42 o 
  -5   1  19       40.69       33.85     11.77 o 
  -4   1  19       37.35       37.80     10.69 o 
  -3   1  19        5.88        7.30      7.30 o 
  -2   1  19       36.38       37.57     12.00 o 
  -1   1  19       33.78       41.11      9.62 o 
   0   1  19       82.89       88.70     11.36 o 
   1   1  19       59.92       84.81     14.22 o 
   2   1  19       15.25       13.88      8.64 o 
   3   1  19       14.33       38.03      8.97 o 
  -5   2  19       13.09        8.32      6.57 o 
  -4   2  19        5.40       -3.97      7.93 o 
  -3   2  19        5.38        1.92      9.58 o 
  -2   2  19       35.43       35.74     10.48 o 
  -1   2  19        3.79        3.76      7.03 o 
   0   2  19       12.93       10.67      6.59 o 
   1   2  19        0.51       -1.97      8.15 o 
   2   2  19        0.66       10.37      4.64 o 
  -3   3  19       38.98       47.59     13.24 o 
  -2   3  19        2.39       12.21      9.97 o 
  -1   3  19       43.50       32.52     16.27 o 
   0   3  19       15.38       12.49     12.39 o 
  -4  -2  20       28.38       52.48     12.76 o 
  -3  -2  20       19.17       32.58     10.77 o 
  -2  -2  20       14.33        2.01     11.17 o 
  -1  -2  20        0.46       -6.02      9.20 o 
   0  -2  20       17.59       21.72      8.47 o 
   1  -2  20       16.03       -6.32      9.68 o 
  -5  -1  20       52.65       80.04     12.98 o 
  -4  -1  20       43.24       56.27     13.63 o 
  -3  -1  20       42.95       42.82     14.03 o 
  -2  -1  20      117.41      105.36     18.27 o 
  -1  -1  20        1.22       -5.75     11.02 o 
   0  -1  20       14.20       11.96     12.69 o 
   1  -1  20       12.57       28.27     10.29 o 
   2  -1  20        8.37        2.13     10.60 o 
  -5   0  20        0.06        2.07      9.07 o 
  -4   0  20       36.21       29.71      7.67 o 
  -3   0  20       13.23        7.67     11.17 o 
  -2   0  20        0.24        0.00      6.54 o 
  -1   0  20        0.20        1.88      6.80 o 
   0   0  20       10.71       13.59      8.19 o 
   1   0  20        0.00       -3.99      9.33 o 
   2   0  20        2.96        6.27      9.56 o 
  -5   1  20       53.87       50.64     12.65 o 
  -4   1  20       43.83       36.22     14.78 o 
  -3   1  20       43.56       54.57     11.37 o 
  -2   1  20      118.09      118.85     21.18 o 
  -1   1  20        1.23        5.75      7.44 o 
   0   1  20       15.02       13.07      8.72 o 
   1   1  20       11.79       14.14     10.10 o 
   2   1  20        8.57       27.54     11.81 o 
  -4   2  20       27.61        6.31     13.15 o 
  -3   2  20       19.41       12.25      8.66 o 
  -2   2  20       14.79       26.12     11.19 o 
  -1   2  20        0.43      -12.06     12.06 o 
   0   2  20       17.68       19.14      9.19 o 
   1   2  20       15.70       -6.32      9.68 o 
  -3  -1  21        3.28       12.46      5.10 o 
  -2  -1  21       32.25       38.95     12.46 o 
  -1  -1  21        0.86       -4.10      8.22 o 
   0  -1  21       44.13       73.61     11.88 o 
  -4   0  21       11.27       21.08     11.15 o 
  -3   0  21        3.54        0.00     10.04 o 
  -2   0  21       38.15       40.38     12.46 o 
  -1   0  21        0.17       -4.04      9.49 o 
   0   0  21        2.58       -1.83     10.30 o 
  -3   1  21        3.22        4.16     10.60 o 
  -2   1  21       32.65       51.27     13.45 o 
  -1   1  21        0.85        6.17      9.41 o 
   0   1  21       43.83       54.15     18.84 o 
                                                 
